# Supplementary material for: BORIS/CTCFL promotes a switch from a proliferative towards an invasive phenotype in melanoma cells
Source: Cell Death Discov. 2020 Jan 2;6:1. doi: 10.1038/s41420-019-0235-x (PMC7026120; doi:10.1038/s41420-019-0235-x)
Supplement: Supplementary file 3 — Table S1-qPCR primers [file 41420_2019_235_MOESM3_ESM.xlsx]

## Sheet: Table S1-qPCR primers.csv
Primer	Sequence (5'-3')	Product (bp)
HPRT1_267F	AGGGTGTTTATTCCTCATGGAC	101
HPRT1_367R	CACAGAGGGCTACAATGTGAT
BORIS-1590F	CGCTCACTTCAGGAAATACCAC	107
BORIS-1696R	CCGAATGTCTGTGCAGGTTAAT
TBP_562F	GAAACGCCGAATATAATCCCAA	110
TBP_672R	GGCTCCTGTGCACACCATT
CTNNA2_1031F	CCTGCTCAGCGAGTACATGA	116
CTNNA2_1147R	CTTTCCGAAGCTGTCTCCTTAG
HELT_2F	GTCAGACAAGCTCAAGGAACG	135
HELT_137R	GAACTCTGCTTCGCCAAGG
HERC6_951F	GACACAAGCAAGCCAACTCAT	85
HERC6_1036R	CATCCACGAAGTCTTCAGCA
IKBKE_611F	CTGGAGCATTGGAGTGACCT	100
IKBKE_711R	GATCCGGTACATGATCTCCTTG
MCTP1_1063F	CCACAGATGTGACCCTTACTCTG	122
MCTP1_1185R	CATTAGCATTGTCACATCCCTG
STON1_2045F	CTCAAGGACAGAGGTCAGGTCT	98
STON1_2143R	CTATTTCAACCTGGATGTTGTAGC
ABCA5_458F	GGATTCAAGAGCTGGCTGTT	91
ABCA5_549R	GGCAGCATCTATGGATGCTT
ECHDC3_182F	GAGCAATCCCAAGAAGAGGAA	117
ECHDC3_299R	CCCTCAGCCGAGATGATAAT
PMM1_458F	CTCCGAACTGGACAAGAAAGAG	119
PMM1_577R	GGAAGACGTCAAAGCTGATCA
S100A10_84F	GAGGACCTGAGAGTACTCATGGA	105
S100A10_189R	TCTACACTGGTCCAGGTCCTTC
DKK1_437F	CCGAGGAGAAATTGAGGAAAC	120
DKK1_557R	CCTTCTTGTCCTTTGGTGTGATA
FBN1_433F	GTGGACAACCTGTTTGTGAAAG	120
FBN1_553R	GGCCTGTCCTGTAATCTCTTTC
INHBA_374F	GTTTGCCGAGTCAGGAACAG	150
INHBA_524R	AGGCGGATGGTGACTTTG
VEGFC_1131F	CACCAAACATGCAGCTGTTAC	97
VEGFC_1228R	GGACACAACGACACACTTCTTC
GYG2_696F	GCCTTCAAGCAATTCGGTT	92
GYG2_788R	GAGCCACTCTGTGGATTGTACTT
LZTS1_238F	CAGATTACACGGCACTGTCC	115
LZTS1_353R	TCGGAGCCCATTTCTAGCT
MLANA_155F	TGGATACAGAGCCTTGATGGAT	144
MLANA_299R	GCATTGGGAACCACAGGTT
TFAP2A_871F	CACTAGTAGAGGGAGAAGCTGTCC	108
TFAP2A_979R	CGGAATGTTGTCGGTTGAG
TGFB1_848F	CTATTGVTTCAGCTCCACGG	113
TGFB1_961R	AGTTGGCATGGTAGCCCTT
TGFb1-ChIP-F-N01	CTGGAAGCATCTTTCTCTCCTTC	134
TGFb1-ChIP-R-N01	CTAGCACAGGAGAAGGGATCAG
TGFb1-ChIP-F-P01	CTTCCTCCAGCCAGTTTCTTC	139
TGFb1-ChIP-R-P01	TCACCCGCGTGCTAATG
