# Supplementary material for: BORIS/CTCFL promotes a switch from a proliferative towards an invasive phenotype in melanoma cells
Source: Cell Death Discov. 2020 Jan 2;6:1. doi: 10.1038/s41420-019-0235-x (PMC7026120; doi:10.1038/s41420-019-0235-x)
Supplement: Supplementary file 4 — Table S2-DEGs EVneg vs EVpos [file 41420_2019_235_MOESM4_ESM.xlsx]

## Sheet: edgeR EVneg vs EVpos
	logFC	logCPM	PValue	FDR
SEMA3C	1.08792	5.0359	5.29283e-11	8.39973e-07
BST2	1.12891	5.03803	2.94661e-10	2.33813e-06
IFI6	1.39161	7.61722	5.44204e-10	2.87884e-06
RSAD2	1.99913	1.52871	1.99834e-06	0.00756601
IFI27	1.72263	4.71497	2.38375e-06	0.00756601
IFITM3	0.811952	6.43262	1.52107e-05	0.0402322
DHX58	0.912639	3.8071	5.68154e-05	0.128809
DDX58	0.803579	4.38041	7.44322e-05	0.147655
C21orf91	1.00853	5.83306	0.000137397	0.242277
ITGB8	0.458077	7.087	0.000187972	0.294488
IFIT3	0.961838	5.47477	0.000204119	0.294488
OASL	1.5642	1.57092	0.000416273	0.55052
ISG15	1.48313	2.90338	0.000495171	0.573791
IFIT1	1.46089	5.08761	0.00050618	0.573791
BCAM	0.793817	3.97267	0.000614904	0.650568
APOL1	1.23311	0.571006	0.00105294	1
BRINP3	0.971932	0.582325	0.0013763	1
SLC25A36	0.475121	7.82837	0.0016438	1
C20orf82	-0.46976	4.10183	0.00171172	1
IFIH1	0.66874	4.70333	0.00175307	1
ERO1B	0.479761	5.15048	0.00190677	1
ITGA5	0.530788	6.84999	0.00193398	1
IFI44	0.93258	4.29823	0.00209484	1
ANTXR1	0.469467	7.38059	0.00242837	1
SAMHD1	0.484308	5.17579	0.00288003	1
TRANK1	0.744666	3.17287	0.00295941	1
UBA7	1.10007	1.5435	0.00298035	1
BIRC3	1.12322	2.1356	0.0029843	1
KCTD11	0.613286	2.40468	0.00323149	1
STAT2	0.413274	6.52865	0.00452674	1
RELB	0.672249	3.41006	0.00456773	1
CNBD2	-1.81017	-1.14602	0.00461869	1
RP4-584D14.5	0.938115	-0.132709	0.00465468	1
IRF7	0.927633	3.17625	0.00486264	1
SECTM1	0.958941	0.0118617	0.0050296	1
DDX60L	0.542985	4.95318	0.00515248	1
ASB4	-0.775458	1.52092	0.00521399	1
RP11-396O20.2	-0.829709	1.77234	0.0057152	1
IFITM1	0.894869	2.55606	0.00584484	1
XAF1	1.81475	1.50917	0.00766487	1
OAS2	1.55401	3.19944	0.0078477	1
SAMD9L	1.0107	2.72346	0.00786031	1
CTC-308K20.1	-1.22558	-0.302819	0.00824994	1
SAMD9	0.435447	4.83324	0.00830357	1
IFI44L	1.91555	1.20286	0.00830846	1
FAM27C	-1.25281	-0.754417	0.00846278	1
NGFR	0.899553	4.26851	0.00847228	1
ITLN2	-0.675798	4.25796	0.00851256	1
ANKRD54	0.375514	4.96862	0.00855125	1
MEIS3	0.677915	1.43491	0.00874728	1
KDM7A	0.401763	3.99877	0.00926399	1
RP11-785H23.2	-1.00779	-0.15559	0.00956767	1
CXCL11	1.34601	1.31029	0.00963742	1
TNFAIP2	1.11179	2.42376	0.00981599	1
HPDL	-0.416282	3.99419	0.0100533	1
IFIT2	0.487856	3.59651	0.01018	1
TAP1	0.394097	5.67528	0.0104312	1
FRG2DP	1.56734	-1.31079	0.0107314	1
NOV	0.590157	4.25305	0.0107583	1
ESPNP	2.23963	-1.19844	0.0108673	1
ARHGEF17	0.394362	4.49625	0.0111681	1
PTGS1	0.97737	-0.261492	0.0114878	1
CXCL10	0.914172	1.70348	0.0117049	1
EIF1AP1	-0.699417	0.669976	0.0117811	1
SORBS2	0.421492	4.59767	0.0118065	1
LGALS3BP	0.353958	9.169	0.0118867	1
S100A16	0.520849	3.07657	0.0120325	1
OAS1	0.72055	4.0027	0.012063	1
FZD2	0.594356	1.75149	0.0125207	1
AC009499.1	-0.694675	0.250656	0.0127324	1
BISPR	0.853579	0.176814	0.0132272	1
GRTP1	0.638516	1.43526	0.0136833	1
HELZ2	0.824017	5.4953	0.014134	1
DDX60	0.880164	6.13436	0.0144746	1
MSC	-0.489104	4.3701	0.015453	1
RPS20P33	1.1597	-0.797252	0.0162266	1
FXYD3	-0.50374	7.79811	0.0163899	1
REC8	0.868802	1.13246	0.017875	1
THBS4	0.574616	1.80614	0.0182742	1
LRRC71	1.52073	-0.810342	0.0195274	1
A2M	-0.454228	9.26732	0.0196244	1
CADM4	0.29592	5.46106	0.0199157	1
CYBRD1	0.259127	6.4627	0.0199566	1
PCDHAC2	0.806709	0.0135626	0.0200893	1
HLA-C	0.494543	3.2038	0.0200938	1
B2M	0.51438	9.91784	0.0204662	1
ANGPT2	-0.734862	3.88654	0.0204699	1
CTCFL	-0.644235	8.14379	0.0207823	1
SLAMF9	0.890139	0.698484	0.0212748	1
SCML4	-0.413042	4.63156	0.0215668	1
TCAF2	0.536577	2.12134	0.0224373	1
CPN1	-0.303424	5.26328	0.0250682	1
FGF9	4.32199	-1.68656	0.0257672	1
POLD4	0.597595	1.94548	0.0257777	1
GIT1	-0.274848	7.35481	0.0259837	1
TFPI	0.579981	2.54561	0.0268604	1
P4HA1	0.378624	6.1819	0.0268737	1
PHACTR3	-0.483961	2.78594	0.0269242	1
KCNC3	0.764886	1.90145	0.0279286	1
RP11-568N6.1	1.10874	-1.22737	0.0286629	1
LAT2	0.692566	1.08834	0.0292648	1
USP18	0.553685	3.97425	0.0293416	1
SLC16A4	0.357157	3.81728	0.0295286	1
PAPSS2	0.734097	2.41161	0.0295685	1
RP11-582E3.6	0.59375	1.23164	0.0299951	1
MALT1	0.33678	6.15623	0.0302179	1
PDGFC	0.55459	2.56042	0.0303831	1
SEMA5A	-0.26006	8.2902	0.0308038	1
RP13-554M15.7	0.961854	-0.960997	0.0315469	1
SSPO	2.5993	0.571425	0.0316308	1
GALT	0.389071	2.94275	0.032321	1
SP110	0.374565	4.40098	0.0328245	1
ZNF385A	0.412112	3.37583	0.0330096	1
UACA	-0.274892	6.45524	0.0332705	1
RP11-1042B17.3	-0.983206	-1.11659	0.0333668	1
PTCH2	1.06413	-0.966382	0.0336082	1
KCNN3	1.12959	0.408791	0.0336343	1
NBL1	-0.357953	7.7424	0.0337912	1
SPRED3	0.839964	0.863955	0.0339817	1
PARP10	0.371474	6.03819	0.034149	1
MX2	1.00724	1.55093	0.0345135	1
AC012358.7	-1.0541	-1.07586	0.0352884	1
OAS3	0.584359	5.95271	0.0355342	1
SLC7A6OS	-0.332751	3.3067	0.0355569	1
BRCA1	-0.291088	7.47141	0.0357008	1
CACFD1	0.879007	-0.394514	0.0359207	1
CTD-2630F21.1	-0.900277	-0.476805	0.0360782	1
KAT2B	0.289988	7.50909	0.0361999	1
NQO1	-0.251	10.1982	0.0362076	1
TNFRSF25	0.802023	0.536774	0.0362934	1
RP4-710M3.2	-1.08688	-0.744842	0.0371815	1
RP3-465N24.7	-0.730357	-0.100263	0.0374629	1
ANPEP	0.675771	1.18701	0.0378807	1
CLIP3	0.466185	3.61622	0.0380742	1
SLC27A3	-0.296613	4.87836	0.0382917	1
HDAC9	0.403313	5.48988	0.0386714	1
PCDHB14	0.771434	0.621804	0.0386961	1
ARSD	0.341351	4.07621	0.038726	1
RP11-1099M24.6	0.736818	-0.120045	0.0388677	1
BTBD9	0.317304	4.37587	0.0394035	1
TFB1M	-0.334069	3.94743	0.0397104	1
LSAMP	0.251537	6.29133	0.0397811	1
RP11-345J18.2	-0.589666	0.833958	0.0407658	1
SP100	0.282128	6.05809	0.0408819	1
MB	-1.04462	-0.342225	0.040897	1
CTD-2530N21.4	-0.889115	-0.561183	0.0410121	1
SSBP2	0.342491	3.38297	0.0412496	1
CTD-2527I21.15	-0.408293	2.33012	0.0413873	1
RP4-777L9.2	-1.08057	-0.75549	0.0416042	1
LPCAT2	0.292007	6.64577	0.0420553	1
LCTL	0.723165	0.552074	0.0420789	1
FGD5	-0.55688	2.0072	0.0421393	1
CTA-384D8.20	-0.781229	-0.371484	0.0429466	1
FAM102B	-0.267754	6.55741	0.0431681	1
MIR3142HG	0.304696	5.91868	0.043451	1
MAPRE3	0.4267	3.04871	0.0437682	1
VAV3	-0.441825	2.91648	0.0442701	1
ZNF223	-0.726734	-0.258155	0.0445364	1
ST8SIA4	0.39573	2.6851	0.0449138	1
RP11-445H22.4	0.80825	-0.0554421	0.0449653	1
SPPL3	0.237574	5.46802	0.0449847	1
CDC42EP5	0.739346	-0.413444	0.0454926	1
MCC	0.230462	7.04311	0.0463607	1
RP5-1050D4.4	-1.30197	-0.6288	0.0464423	1
EXTL2	0.262815	5.61703	0.0466451	1
TIPARP	0.232787	6.09205	0.0467691	1
ECM1	0.45537	7.09051	0.0468981	1
CTSW	0.711975	-0.14329	0.0469173	1
PARP14	0.272291	7.11648	0.0471178	1
ARHGAP27	0.758332	0.159526	0.0472079	1
IFI35	0.343784	5.05026	0.0474503	1
ITM2B	0.245412	7.77217	0.047558	1
SPATS1	-0.957731	0.328447	0.0475815	1
RAB7B	0.422765	3.1211	0.0478014	1
TGFBR2	0.209328	6.8063	0.0484782	1
C5	-0.395003	2.781	0.0486926	1
GAB2	-0.263781	7.85317	0.0487526	1
HLA-B	0.488915	8.06934	0.0488495	1
HERC5	0.357109	5.07601	0.0489248	1
GPR161	-0.282485	6.03512	0.0491271	1
NPTN	0.213872	6.05217	0.0492127	1
HLA-F	0.444413	4.22991	0.0492442	1
MBNL1-AS1	0.85132	-0.436459	0.0493544	1
TMEM173	0.293153	3.87269	0.0497894	1
PARP12	0.459974	4.92868	0.0498758	1
TMTC2	0.235143	6.36156	0.0505606	1
IGF1	-0.787569	0.722882	0.0506952	1
C10orf10	0.855679	-0.404629	0.0508535	1
CD82	0.457605	3.92816	0.0509467	1
ZNF416	0.423452	2.27609	0.0513134	1
TM7SF2	0.460632	4.50093	0.0513851	1
SNRPEP4	-0.929955	-0.402049	0.0514721	1
IFIT5	0.304178	6.15934	0.0518893	1
CACNA1E	-1.90879	-1.7412	0.0524564	1
FSTL3	0.344976	3.68525	0.0526051	1
SEL1L3	0.541157	2.98798	0.0531503	1
RP11-177C12.1	-0.660375	0.600361	0.0537174	1
NFKB1	0.231876	5.95103	0.0540493	1
FBLL1	-1.10719	-0.683795	0.0541313	1
PFN2	0.223489	7.36308	0.0541339	1
LINC00346	0.698257	0.456386	0.0545381	1
HIRIP3	-0.352717	4.61836	0.0550183	1
RP11-817O13.8	-0.842819	-0.636851	0.0551383	1
MICALL2	0.539631	2.91659	0.0559494	1
NOXRED1	1.06051	-0.912019	0.0561401	1
STAT1	0.532731	7.82791	0.0562079	1
HTN3	-0.758472	1.13931	0.0562315	1
RP11-1391J7.1	0.611537	1.46253	0.0567243	1
TDRD3	-0.260458	8.04253	0.0571542	1
CAMK2G	0.28526	4.03801	0.057428	1
EEF1B4	-0.602318	0.346423	0.0577	1
KRT17	-1.42586	-0.747066	0.0577109	1
AKR7A3	-0.92646	-0.987226	0.0577262	1
MEIOB	-0.320122	3.74197	0.0582443	1
CCDC26	-0.934962	-0.506254	0.0588018	1
IQCK	-0.618546	1.84658	0.0592068	1
RP11-497D6.4	1.12433	-1.34667	0.0593337	1
CTD-2311B13.7	-0.96281	-0.818521	0.0599686	1
APOD	0.282697	4.83824	0.0603802	1
RABAC1	0.785636	0.297583	0.0612502	1
IFITM2	0.302737	4.8473	0.0613415	1
DGKA	0.332462	3.63334	0.0627051	1
RP11-385F5.5	0.813956	-0.433286	0.0630007	1
CKS2	-0.291113	6.44874	0.0632041	1
RP11-704G19.1	-0.674826	-0.26042	0.0632802	1
RP1-111B22.3	0.858323	-0.322745	0.0634428	1
ITGAX	0.573063	2.54546	0.06432	1
PDZK1	0.84874	-0.421896	0.0645132	1
CTD-2314G24.2	-1.15173	-1.05729	0.0648396	1
IRAK2	0.830437	0.0951716	0.065435	1
EPB41L1	0.330657	3.89222	0.0656683	1
FAM47E	0.925412	-0.985443	0.0663087	1
ZNF837	0.828489	-0.388054	0.066433	1
RP11-295M18.2	-0.787106	0.904125	0.0666192	1
PLSCR1	0.298247	5.97807	0.0667417	1
CTC-479C5.12	0.809563	-0.86044	0.0673288	1
SLC37A2	0.231113	5.01551	0.0674019	1
MTIF2	-0.230281	6.78959	0.0678546	1
RP4-718J7.4	-0.417684	5.93351	0.0685464	1
AGPAT4	0.656869	0.357539	0.0690424	1
CBLN1	-0.961258	-0.706268	0.069231	1
CMPK2	0.74126	1.36793	0.0693	1
B9D2	0.524938	0.989765	0.0695388	1
RTN1	-4.08115	-0.279396	0.070272	1
HAP1	0.505365	1.15673	0.0710125	1
STAB2	-0.891661	-0.923506	0.0717028	1
PKP3	1.19512	-0.0561535	0.0717634	1
ST3GAL1	-0.359906	5.81307	0.0721415	1
DNAJB4	0.296377	3.73353	0.0722032	1
CTD-2619J13.17	0.694777	-0.0101851	0.0724381	1
ADAMTS7	0.464125	1.33182	0.0726269	1
CNTNAP1	0.386382	4.73306	0.0726665	1
KIAA1143	-0.422621	3.56308	0.0727189	1
RBM47	0.930072	1.47092	0.0729868	1
SHISA4	0.265833	4.62403	0.0732738	1
CTC-559E9.5	0.812895	-0.743165	0.0733462	1
UCN2	-0.302199	7.85317	0.0737381	1
SEPSECS-AS1	-0.968168	-1.00853	0.0737593	1
SEMA3A	0.308056	5.45471	0.0741978	1
MYO1D	-0.286837	7.8966	0.074412	1
C15orf52	0.354807	5.14671	0.0744597	1
CHADL	0.921781	-0.232977	0.074625	1
RSRP1	0.285008	4.89639	0.0746504	1
CTD-2527I21.11	-0.37458	2.55828	0.0747787	1
ZNF460	-0.486179	1.73823	0.074902	1
TMSB15B	-0.954856	-0.781247	0.0749518	1
COL4A6	-0.568153	0.15353	0.0756	1
RP11-305N23.1	-0.761716	-0.712967	0.075768	1
SH3BGRL3	0.334204	5.59543	0.0759474	1
TANGO6	-0.249377	4.65595	0.0763374	1
HLA-H	1.18938	-1.1221	0.0771696	1
TSPAN31	0.303096	4.33407	0.0772199	1
BTG3	0.238174	5.3785	0.077487	1
KIAA0319	0.997616	-0.685295	0.077509	1
ALDOC	0.372378	3.68788	0.0778976	1
CCDC34	-0.289928	4.8195	0.0779251	1
LRRC45	-0.278651	5.11727	0.0781619	1
KIAA1024	-0.329166	3.97715	0.0784023	1
RP11-327P2.7	-0.454507	2.19282	0.0787972	1
RP13-317D12.3	0.909481	-0.928603	0.0788413	1
PTPRR	-0.779199	0.764139	0.0790493	1
ZNF345	0.668991	-0.444685	0.0794257	1
SPTBN2	-0.241872	7.01066	0.0797006	1
RUVBL1	-0.250965	6.60399	0.0797324	1
ACP2	0.252438	5.1774	0.0798598	1
CTSS	0.457738	3.24695	0.0799379	1
NEDD8	0.267216	4.3551	0.0804494	1
GPSM3	0.340792	2.54827	0.0807416	1
EIF2AK2	0.412434	7.48148	0.0809702	1
PLXNA2	-0.333223	7.15349	0.0820823	1
RGMA	-0.81474	-1.0052	0.0821268	1
GBP2	0.84511	0.948471	0.0822652	1
CD96	0.577864	1.203	0.0824738	1
SPDYA	0.735847	-0.15655	0.0827101	1
RP11-811P12.4	-0.585301	-0.214677	0.0840483	1
ACSF2	0.450199	1.54733	0.0847052	1
GNG2	0.20265	5.66242	0.0848468	1
SRPX2	0.976192	-1.32981	0.0854424	1
LEPROT	0.232153	5.92738	0.0854999	1
ECHDC3	-0.329615	3.00146	0.0861571	1
COL1A1	1.35413	-1.18834	0.0866265	1
ANXA2	0.233942	8.66111	0.0872842	1
C16orf88	-0.22525	4.94801	0.0876684	1
TRIM5	0.283694	4.35832	0.0880986	1
AC011290.5	0.888749	-0.899906	0.0883567	1
FRMD4B	-0.191314	6.25678	0.0883926	1
TPM1	0.441617	5.02901	0.0887073	1
CTB-89H12.4	0.359015	3.34341	0.088896	1
RP11-809O17.1	-0.636092	-0.18923	0.0890389	1
INPP5J	0.390955	1.66207	0.0891776	1
GRK6	-0.234471	5.28885	0.089708	1
RP11-1246C19.1	0.72756	-0.54196	0.0897114	1
HCFC1R1	0.301767	3.88666	0.0902195	1
FSBP	0.601442	-0.25448	0.0902327	1
ITGA11	0.925334	0.867375	0.0903714	1
SPAG4	0.535506	0.344964	0.0906747	1
SAP30	-0.268635	4.65699	0.0907131	1
DISP1	0.422981	2.37601	0.0907635	1
FZD8	-0.264707	4.39035	0.0910272	1
SLC16A3	0.389963	4.32815	0.0914671	1
HEY1	-0.200944	6.93108	0.091817	1
AKAP12	-0.235049	7.39252	0.092259	1
RP11-100G15.7	1.16811	-0.756535	0.0930308	1
NDUFAF6	-0.236837	4.75546	0.0931255	1
RP4-668J24.2	-1.08631	-0.714502	0.0934956	1
RP11-396K3.1	0.309949	3.46303	0.0941953	1
DUSP16	0.446645	1.86764	0.0944171	1
ACVR1C	-0.301247	4.17362	0.095326	1
CCDC69	0.445477	2.73652	0.096315	1
SALL2	0.321431	2.26892	0.0967223	1
SERTAD3	0.352262	3.26299	0.0967415	1
SNORD63B	-0.836693	-0.463981	0.0970143	1
METTL9	-0.283982	7.91105	0.0972091	1
FLRT3	0.689315	2.67267	0.0973203	1
CDH19	0.290868	5.61421	0.0975044	1
LGALS1	0.262667	8.14388	0.09789	1
MYLIP	0.206821	4.93831	0.0985178	1
FAM9B	-1.36027	-1.31748	0.0985444	1
SLC24A4	-0.786455	1.1028	0.0985947	1
HOXC4	0.629308	-0.352571	0.0986768	1
SMCO4	-0.479045	1.69291	0.0986771	1
ITGAV	0.196047	7.72445	0.0988989	1
MAP4K5	0.193291	6.11295	0.0989366	1
STK38	0.193849	5.66929	0.0997673	1
GDF15	-0.245913	9.33284	0.0999719	1
SLC18A1	0.679369	0.382913	0.10001	1
APOC2	-0.876923	-0.111431	0.100045	1
RP11-114H23.1	-0.831168	-0.1378	0.100154	1
IL11	0.872526	0.772201	0.100421	1
BTBD3	0.288826	8.08719	0.10189	1
PARP9	0.256827	6.79356	0.10277	1
CCDC120	0.397201	1.83069	0.102816	1
HEXIM1	0.224418	6.20675	0.102872	1
ICAM5	0.438777	1.89326	0.103145	1
GLB1L	0.200654	5.78546	0.103188	1
GLTSCR2	-0.232918	7.55288	0.103337	1
GNAL	-0.342681	3.59811	0.103433	1
UBE2L6	0.317411	5.18897	0.103462	1
NOVA1	0.267671	3.31881	0.104296	1
TPP1	0.190466	7.90956	0.10449	1
BNIP3	0.226428	5.04679	0.104618	1
ZNF580	0.293679	3.51982	0.104733	1
RP11-110A12.2	0.581562	0.468118	0.104834	1
CLSTN3	0.298654	3.54792	0.10485	1
CHRNB1	0.42823	1.36694	0.104865	1
PODXL2	-0.218311	6.60987	0.104909	1
CRYBA2	0.883095	-0.373914	0.105051	1
ABI3BP	0.763917	0.102288	0.105221	1
ACADVL	0.198484	8.44606	0.105222	1
RNF5P1	-0.611899	-0.232282	0.105316	1
PLA2G4C	0.740294	1.28339	0.105458	1
RP11-546K22.3	0.515123	0.471701	0.105555	1
ADAM8	0.972002	-0.731964	0.106008	1
RP11-507K2.6	0.634173	-0.267724	0.106325	1
OLFML2B	0.648724	1.00715	0.106404	1
TMEM108	0.406105	3.08566	0.10652	1
CPED1	0.512801	0.702428	0.106865	1
RP11-813I20.3	-0.444228	5.95802	0.106919	1
NUPR1	-0.522181	4.06453	0.10705	1
PCDH7	-0.218191	7.52293	0.107249	1
RP11-685N10.1	0.657441	0.121669	0.107315	1
RP11-574K11.29	-0.610826	-0.1821	0.107484	1
CDK5R1	-0.311928	6.83492	0.107697	1
MLLT3	0.23375	4.31738	0.107863	1
NBPF15	-0.179128	6.61275	0.108706	1
CENPH	-0.216374	4.56258	0.108821	1
RP11-135F9.3	0.37628	1.63699	0.108885	1
EME1	-0.325607	3.66797	0.108899	1
CCDC12	-0.251151	4.6393	0.108931	1
RP11-203P23.1	-0.476918	4.30239	0.109397	1
HSPA6	-0.334466	2.23219	0.109478	1
C6orf48	-0.255327	6.55697	0.109581	1
DCDC2	-0.415803	2.64514	0.109685	1
RUNX2	0.389674	2.36119	0.109694	1
CTD-2083E4.4	0.76968	-1.03955	0.109831	1
ZNF703	-0.273993	6.9378	0.10988	1
RP11-444E17.6	-0.712409	2.7398	0.110097	1
RP11-288L9.4	1.43858	-0.571453	0.110153	1
ITPK1	-0.21361	6.13528	0.110245	1
PON2	0.176191	6.74033	0.110459	1
RP11-447D11.3	0.426367	1.28801	0.110598	1
RP11-493K19.3	-0.773971	-0.51849	0.110655	1
LRRC15	1.15484	-0.0948205	0.110716	1
RP5-907D15.4	-0.500863	3.02593	0.11121	1
RP11-492M23.1	-0.978059	-1.19436	0.111284	1
GPR162	0.745575	-0.686096	0.11145	1
PCDHGC5	0.734323	-0.936211	0.11158	1
ASB2	-0.324276	4.42522	0.112403	1
ZNF512	0.240989	3.74143	0.112662	1
RHOBTB1	-0.269466	4.53123	0.112758	1
GRINA	0.20502	7.29433	0.112899	1
RPGRIP1	0.706432	-0.585751	0.113024	1
BCYRN1	-0.394716	1.61966	0.113256	1
RAB17	-0.263491	5.1329	0.113383	1
RP5-1069P2.4	-0.59465	0.0614623	0.113955	1
HLX	-0.359813	3.57835	0.114034	1
HOXB9	-0.222227	4.12859	0.114052	1
FGFBP3	-0.575922	1.04078	0.1146	1
FAHD2A	-0.272638	5.41626	0.114854	1
SYT6	-0.283734	3.28546	0.114985	1
IQSEC2	0.355412	2.40023	0.115243	1
ARF6	-0.181064	8.23064	0.115746	1
C3	0.911501	2.91199	0.11616	1
ACTN2	0.415813	2.88606	0.116178	1
PRELP	0.630354	0.164122	0.116427	1
SNX15	0.630048	-0.334755	0.11689	1
GAN	-0.249756	4.32158	0.116903	1
LMO2	0.845105	0.978809	0.116913	1
IRX3	-0.342424	2.32306	0.117437	1
RP11-498P14.3	-0.679223	-0.606552	0.118007	1
IZUMO4	0.995758	-0.308347	0.118038	1
SAMD14	1.159	-1.13402	0.11839	1
RP11-54D18.1	0.519688	0.56852	0.118494	1
CTD-2314B22.1	-0.994411	-0.212758	0.118552	1
SEPHS1	-0.175859	6.63466	0.119252	1
SERINC5	0.255796	7.64588	0.119455	1
APOL6	0.280229	4.32221	0.119456	1
ATAD3A	-0.221306	5.659	0.119464	1
OLFML3	0.240831	4.40766	0.119624	1
EIF3C	-0.264197	4.53859	0.119729	1
MTMR3	0.301615	2.45896	0.11977	1
COL13A1	0.535091	0.727068	0.120142	1
LOXL2	0.321664	2.93026	0.120293	1
HERC6	0.372482	3.79601	0.120613	1
NFKBIA	0.26308	5.31388	0.120732	1
AC010980.2	-1.08002	-0.506238	0.12078	1
TRIML2	0.464168	1.48108	0.120957	1
NPPC	-0.651657	2.88052	0.120957	1
TMEM91	0.536256	0.478839	0.121012	1
HOXA2	0.532098	0.0588713	0.121283	1
ACTL10	-0.490564	1.25847	0.121423	1
MATN3	0.482821	2.29984	0.121694	1
TRPA1	-0.378345	1.79608	0.12172	1
ERAP1	0.21836	5.48169	0.122259	1
BICD1	0.198732	4.85481	0.12238	1
BATF2	0.432517	1.89667	0.122446	1
FMO5	0.381931	2.31101	0.122562	1
FAM149A	-0.322891	3.01898	0.122864	1
ULBP2	0.492754	1.05933	0.123184	1
NFKB2	0.248017	4.92114	0.123275	1
WASH4P	-0.533358	0.164289	0.123825	1
SNHG6	-0.320488	6.16098	0.124341	1
PNLIP	0.724301	-1.1566	0.124613	1
ERI2	-0.22074	4.28408	0.125155	1
DGAT2	0.281938	3.65101	0.125274	1
SYTL3	0.697339	-0.324264	0.125627	1
TEX15	-0.348065	5.5514	0.126043	1
GADL1	-0.987139	-1.1745	0.126129	1
HES1	-0.193414	5.36431	0.126159	1
FAM46B	0.557019	0.150468	0.126457	1
RP11-274B21.10	0.793287	-0.00867344	0.12752	1
ERV3-1	0.570772	-0.0596572	0.127727	1
AMMECR1	0.237154	4.41452	0.12773	1
RP11-419K12.2	-0.6393	0.448895	0.12781	1
TTC8	-0.218966	5.41287	0.128288	1
CHD5	-0.719009	1.65954	0.128703	1
DPH5	-0.262756	4.55708	0.12911	1
NCK2	-0.195484	6.53312	0.129131	1
CTSE	0.81112	-0.181206	0.129271	1
CTDSP2	0.24843	6.81808	0.129521	1
FAXC	-0.223028	4.72902	0.129664	1
RP11-521I2.3	0.893813	-1.21991	0.129682	1
CH507-154B10.1	-0.695577	-0.856288	0.129717	1
TMEM106C	-0.192735	7.40673	0.129729	1
RP11-212I21.4	0.771491	0.264155	0.130396	1
RP11-299G20.2	0.721251	-0.951215	0.130422	1
MEI4	1.62982	0.324073	0.130447	1
C16orf95	-0.848189	-1.02398	0.130643	1
MAD1L1	-0.191206	5.725	0.131013	1
RP11-631N16.2	0.480169	0.557333	0.131281	1
SH2D6	0.998941	-0.890689	0.13164	1
UPP1	-0.196936	5.6568	0.131741	1
RNF125	-0.221134	5.62722	0.131748	1
ZNF140	0.491374	0.959729	0.13188	1
NARS2	-0.189913	5.2875	0.131888	1
HOXA4	0.689408	-0.675776	0.131935	1
PDGFRL	0.529354	1.12156	0.132066	1
TBXA2R	-0.33151	3.93429	0.132115	1
PHGDH	-0.272901	7.52009	0.132597	1
GJB1	-0.1998	4.97167	0.132882	1
RUNX1	0.201212	5.90021	0.132913	1
RP11-76I7.1	-0.519724	3.92038	0.132985	1
TBC1D16	-0.214505	9.22432	0.133254	1
SPRY1	-0.271169	5.44376	0.133517	1
CTC-351M12.1	-0.41993	0.750364	0.133621	1
RP4-599G15.5	-0.366874	3.01497	0.134356	1
NDUFAF2	-0.276357	4.62732	0.134362	1
RP11-760D2.7	-1.06502	-1.11317	0.134544	1
PAX5	-0.821358	0.142353	0.134569	1
SUSD2	0.775505	-0.960822	0.134841	1
NUTM2G	-0.525383	0.0951094	0.134897	1
CHCHD6	-0.448891	4.42693	0.135076	1
HBQ1	-0.461339	1.08249	0.135247	1
ZNF696	-0.234325	5.10717	0.135577	1
RP11-274B21.3	0.373553	2.3927	0.135616	1
CTD-3247F14.2	0.770815	-0.672704	0.135893	1
OSMR	0.217421	5.23772	0.135928	1
SLC25A53	-0.397457	1.62549	0.136034	1
CHCHD4	-0.228184	5.11114	0.136039	1
CNIH3	-0.198202	6.22288	0.136115	1
MXRA8	0.494977	2.37579	0.136135	1
NTM	0.640666	1.12214	0.136178	1
RASAL3	0.724244	-0.93836	0.136223	1
DNPH1	-0.246147	5.52719	0.136803	1
HPS4	-0.171188	7.02652	0.136826	1
HERC4	0.177269	5.89073	0.136859	1
LMAN2L	0.234838	4.46459	0.137246	1
FAM155B	-0.302129	3.85229	0.137646	1
STRA13	-0.238624	4.62457	0.137739	1
METTL8	-0.218434	5.44672	0.137884	1
FLT1	0.54199	5.21503	0.137931	1
SDC3	-0.168037	8.78914	0.138001	1
RBM4	0.389092	2.03059	0.138249	1
C8orf33	-0.167504	6.9024	0.138366	1
CTD-2192J16.20	0.620497	-0.162319	0.138372	1
SPATA5	-0.240898	4.87378	0.138507	1
DPYD	0.426146	1.86298	0.138851	1
SH3BP1	0.473046	1.18557	0.139111	1
AC104655.3	-0.292617	3.21545	0.139269	1
PBXIP1	0.270225	5.43136	0.139319	1
RAB3B	1.01752	-0.125375	0.139751	1
MDH1B	-0.699121	-0.773814	0.13978	1
NSMCE1	-0.215586	4.9116	0.139885	1
DLG4	0.293768	3.9213	0.139991	1
RP11-454E5.4	-0.528203	0.337029	0.140488	1
GYPC	-0.208147	6.48487	0.140624	1
PCDHB9	0.381797	1.33812	0.14065	1
MMP2	0.628261	2.63179	0.140716	1
PBLD	0.400305	1.90459	0.140918	1
ANTXRLP1	-1.01382	-1.171	0.141077	1
RASSF5	0.320036	3.21708	0.14118	1
CCDC125	-0.372446	1.97252	0.141522	1
ZFHX2	0.492202	-0.213116	0.141794	1
DUSP5P	0.594714	0.493634	0.142381	1
RPS6KC1	0.184206	6.17777	0.142585	1
ZNF605	0.227239	3.77735	0.143153	1
MTURN	-0.363161	3.61005	0.143295	1
EIF4E3	0.339824	1.64037	0.143721	1
MED26	-0.292807	2.27791	0.144241	1
YWHAH	0.155227	7.20742	0.144809	1
AC083843.4	0.48404	0.527971	0.144841	1
RPL14	-0.232621	9.45139	0.145296	1
AC026271.5	-0.308952	3.03626	0.145302	1
DCLK1	-0.205458	6.61476	0.1454	1
ZNF66	0.774632	-1.02245	0.145815	1
TMC7	0.45904	2.32365	0.145999	1
RP11-286H14.8	0.781752	-0.982594	0.146154	1
NAV2	-0.405865	6.80916	0.1465	1
ATP7B	-0.205905	4.91953	0.146543	1
CDKN3	-0.230852	5.81112	0.146682	1
RNF5	-0.183336	5.21876	0.146889	1
CSRNP1	0.681096	2.96141	0.147092	1
RP11-73E17.2	0.402426	1.02556	0.147203	1
PDIA3	0.175684	8.7567	0.147246	1
DDX11L2	0.80458	-0.639915	0.147591	1
RP11-102G14.1	1.02788	-1.05279	0.147988	1
ZNF704	-0.162993	7.36514	0.148028	1
UST	0.241417	4.94075	0.148209	1
EFR3A	0.177072	7.34377	0.148589	1
RP11-658F2.8	0.281076	2.57949	0.148646	1
DUSP4	-0.186323	10.1779	0.148739	1
CPA4	1.02446	0.817458	0.148881	1
SOX13	-0.177746	7.19856	0.148994	1
CRTAC1	-0.333239	3.11068	0.149032	1
RP5-848E13.3	0.579321	-0.658929	0.149195	1
TAGLN	0.484672	0.00161925	0.149224	1
SEMA4B	0.238058	3.6918	0.149307	1
TOM1L2	0.207331	5.20359	0.149338	1
RP11-127O4.3	-0.565861	-0.205948	0.149487	1
RP4-599G15.1	-0.902019	-0.837531	0.149771	1
SOX8	-0.327152	3.1032	0.150237	1
TPD52L1	-0.3326	5.05234	0.150426	1
NFASC	0.743465	1.17983	0.150575	1
PRPH	1.14865	-0.595634	0.150596	1
CHRDL1	1.03772	-1.10675	0.151005	1
CTD-3049M7.1	-0.305923	4.19024	0.151137	1
GPT2	-0.263502	4.58218	0.151145	1
GBP1	1.03296	-0.967575	0.151234	1
RP11-544M22.1	-0.516919	1.37787	0.151513	1
RP3-395M20.8	-0.539727	0.290625	0.151528	1
ESRP1	0.293416	4.30137	0.15189	1
CCNB1IP1	-0.186058	6.35234	0.151928	1
EEF2	-0.175436	10.9356	0.152008	1
TBC1D10A	0.287534	3.1815	0.152086	1
C11orf65	0.508027	-0.233841	0.152093	1
XIRP1	3.54287	-0.0803309	0.152395	1
MIR193BHG	-0.556828	-0.5398	0.152432	1
RP11-30P6.6	0.796696	-1.18316	0.152515	1
AC006994.2	-0.742327	-1.03911	0.152536	1
SH3BP5	-0.210778	4.84067	0.152658	1
RASGRP2	1.13519	-0.604792	0.152989	1
P2RX6	0.624131	0.705057	0.153239	1
TBX3	-0.208388	5.4725	0.154512	1
TP53I11	0.931965	2.0447	0.154655	1
CREB3L4	-0.233738	4.57918	0.15471	1
BRCA2	-0.213379	6.11977	0.155074	1
CD63	-0.209106	10.0057	0.15539	1
GEMIN7	0.323148	3.28567	0.155498	1
CTSL	-0.209409	6.57984	0.155827	1
SCFD2	-0.186954	5.76136	0.15589	1
FBLIM1	0.194137	5.07628	0.156018	1
MZF1	0.325536	3.98971	0.156303	1
PPP3R1	0.196999	5.86928	0.156348	1
AC006129.4	-0.426018	2.74628	0.156438	1
RP11-1152H15.1	-0.488495	0.828304	0.156456	1
AC004057.1	0.500238	0.465873	0.156817	1
TMEM169	0.487142	0.0479213	0.157016	1
PRR19	0.470837	0.138772	0.157176	1
RP11-564D11.3	-0.451007	1.34179	0.157178	1
TIMP1	0.232232	7.38215	0.157328	1
RANBP1	-0.175792	7.2628	0.15738	1
WI2-1896O14.1	0.355438	2.74921	0.157488	1
LINC00476	-0.41366	0.688552	0.157629	1
PISD	0.186495	4.95039	0.158058	1
KBTBD2	0.182582	6.4478	0.158405	1
SLC25A39	-0.184693	7.10313	0.158716	1
RP11-817I4.2	0.710463	-0.272734	0.158746	1
RPL39P3	-0.653824	0.706763	0.158765	1
NKX3-2	0.466866	0.0106056	0.158801	1
SPINT1	0.562152	2.37566	0.158866	1
RP11-1105G2.3	0.589554	-0.701527	0.158919	1
RP11-303E16.2	-0.272084	2.90367	0.159027	1
AC064875.2	-0.329794	3.40708	0.159039	1
REEP1	0.611638	0.556848	0.159191	1
EBNA1BP2	-0.188252	5.99031	0.159663	1
MRPS18B	-0.161428	5.76083	0.15976	1
SYTL4	0.31707	2.06901	0.159771	1
PLPPR2	0.226573	4.578	0.160436	1
PPP2R3A	0.237583	4.43394	0.160472	1
IL11RA	0.376366	3.06223	0.160508	1
RLBP1	-0.375066	3.96329	0.160815	1
ARHGEF18	0.361446	0.842479	0.161388	1
RP11-288H12.3	0.473076	0.468489	0.161422	1
PTK7	0.188499	6.58278	0.161541	1
SLC30A10	-0.262341	3.47413	0.162029	1
FAM120C	0.306293	2.61467	0.16205	1
ADCY2	-0.285394	3.11643	0.162072	1
HOXA10	0.346586	1.48411	0.162095	1
TRMT1	-0.174991	6.21437	0.162101	1
FAAH	0.531426	-0.554383	0.162516	1
NEFL	-1.5692	-0.419738	0.162566	1
BLACAT1	0.668676	-0.832852	0.162585	1
CRELD1	0.201392	4.97025	0.162607	1
TMEM178A	0.72242	-0.618484	0.162609	1
NECAP1	0.221616	4.5592	0.162829	1
ENTPD4	0.164392	6.38842	0.162944	1
RP11-190A12.10	0.460334	1.5837	0.163044	1
CDT1	-0.25092	5.21637	0.163065	1
RP13-122B23.13	0.235764	3.08952	0.163115	1
LYRM7	-0.195063	5.37712	0.163683	1
LINC00472	0.671704	-0.22752	0.163697	1
FABP5	-0.233072	5.54541	0.163771	1
ARHGAP22	-0.380802	2.66812	0.163938	1
PAN3	0.160693	6.2735	0.164101	1
PKIG	0.24553	4.41155	0.16415	1
AFF3	-0.188877	4.74635	0.164196	1
DDX17	0.184145	9.29185	0.164224	1
RP11-134G8.7	0.728384	-0.46696	0.16423	1
LRP3	-0.24462	4.97411	0.164355	1
RP11-521B24.5	0.437216	0.661104	0.164544	1
RP5-908M14.9	0.523176	-0.322017	0.164891	1
RAB2B	0.184382	5.17886	0.165453	1
VAMP1	0.359229	2.50848	0.16548	1
MOCOS	-0.2062	4.87282	0.165488	1
HAPLN3	0.234088	4.07114	0.165491	1
C2CD4C	0.533936	-0.362579	0.165656	1
RBMS2	0.322096	4.16184	0.16576	1
RABGAP1	0.174189	5.42598	0.165848	1
RP11-89H19.2	-0.760354	-0.99902	0.165898	1
SERINC3	0.1683	8.09163	0.165968	1
PLLP	0.326951	1.53225	0.166152	1
ALDH7A1	-0.180605	6.10279	0.166272	1
EIF4A2	0.177603	8.97785	0.166272	1
LANCL3	1.33447	-0.64851	0.16636	1
MEIS1	0.285833	2.54799	0.166395	1
FILIP1L	-1.01013	-1.16383	0.167489	1
SCRN2	0.246742	4.11181	0.167512	1
RIPOR2	-0.21912	4.4261	0.167614	1
RNF11	0.175465	6.65537	0.167676	1
EIF4EBP1	-0.17428	6.50961	0.167795	1
AC096559.1	-0.497383	4.12105	0.167823	1
RP11-395L14.11	-0.33539	2.60995	0.168019	1
ABCC11	-0.91127	-0.881764	0.168025	1
CYR61	0.682795	3.95194	0.16815	1
PHB2	-0.161964	7.39796	0.16832	1
UBE2H	0.185729	6.61851	0.168352	1
CACNA1C	-0.748977	-0.733283	0.168528	1
TEAD3	0.287183	3.398	0.168817	1
GFRA1	1.8175	0.991628	0.169017	1
ANTXR2	-0.188325	7.102	0.169207	1
FRA10AC1	-0.292098	4.35038	0.169354	1
RP11-65F13.1	-0.365292	3.28957	0.169547	1
CERS5	0.170322	5.42249	0.169652	1
NYAP1	0.406783	1.72609	0.169691	1
AC016629.8	-0.496659	0.590309	0.169809	1
HBEGF	0.439151	2.51792	0.170222	1
KIAA0114	-0.220039	4.40211	0.170234	1
HMGB2	-0.233697	7.50959	0.170757	1
GINM1	0.186701	4.13966	0.170872	1
NPR1	-0.645518	3.55811	0.170952	1
CLIC4	0.195985	8.42699	0.171865	1
SERPINA1	0.805047	-1.09162	0.171976	1
AKNA	-0.321791	3.15636	0.172209	1
REEP3	0.210508	5.88282	0.17244	1
CTD-2014B16.4	-0.400171	1.03285	0.172457	1
TFCP2L1	1.50858	-0.882073	0.172484	1
RP11-215C7.2	-0.723632	-0.275448	0.172631	1
RP11-46C24.7	-0.638265	0.139969	0.172732	1
FAM84B	-0.181355	7.89534	0.173064	1
ARRDC3-AS1	0.814299	-0.961074	0.173393	1
RP11-546J1.1	-0.718561	-0.943527	0.173615	1
GPR75	0.38575	0.616065	0.174016	1
RP1-253P7.4	0.506414	0.178043	0.17416	1
TUG1	0.228313	6.60795	0.174227	1
XRCC2	-0.197125	5.03168	0.174245	1
FAM151B	0.569952	0.522105	0.174496	1
PIEZO2	-0.198502	6.5543	0.174758	1
LYPD6B	-1.47041	-0.885845	0.174924	1
BHLHE40	-0.202716	6.7309	0.175098	1
PTMAP5	-0.47076	1.55979	0.175307	1
DSTNP2	0.367184	1.149	0.175321	1
RP11-356B19.11	0.694093	-1.23849	0.175547	1
FH	-0.1579	7.48729	0.175556	1
RP11-742N3.1	-0.561182	1.13647	0.175665	1
PACSIN2	-0.157731	8.22784	0.17575	1
TMEM132B	-0.500418	1.42199	0.176317	1
FAM196B	-0.385699	1.89586	0.176562	1
RP11-284F21.10	0.869045	-1.19998	0.176568	1
HPGD	-0.374552	4.90076	0.176679	1
RP1-92O14.3	-0.619175	-0.941873	0.176812	1
ALS2CL	0.769799	0.324868	0.176834	1
ICK	-0.173601	5.76682	0.176956	1
CLIC2	0.709012	-0.891465	0.177061	1
PA2G4	-0.169821	6.57585	0.177173	1
GINS4	-0.240873	4.34264	0.177687	1
RP11-16P6.1	-0.543547	0.775607	0.177691	1
AC145110.1	-0.67918	0.519437	0.17808	1
RP11-843P14.1	0.720541	-1.15755	0.178134	1
BAG1	-0.216146	5.79356	0.178219	1
RP11-332H18.4	-0.420861	2.25041	0.17862	1
SYDE1	0.170781	5.10495	0.179066	1
RP11-36C20.1	-0.738048	-0.385926	0.179186	1
CTD-2013N24.2	-0.448988	0.242826	0.179237	1
C1R	0.383076	3.27208	0.17946	1
RP11-78J21.2	0.726308	-0.669366	0.179607	1
RP11-613D13.2	0.437144	0.00919814	0.179843	1
SHISA5	0.191654	7.16899	0.179957	1
PRIM1	-0.182782	5.21359	0.180018	1
RNF128	0.334592	5.1916	0.180269	1
PREX1	0.259888	3.7829	0.180388	1
RP11-575F12.2	-0.528622	-0.381844	0.180512	1
AP1S3	-0.298269	4.28731	0.180591	1
ALKBH2	-0.219401	4.22781	0.180735	1
AC147651.3	0.894091	-1.16561	0.180974	1
CTC-459F4.9	0.391834	0.831995	0.181002	1
TMEM86B	-0.655729	-0.80396	0.181066	1
SNRPGP2	-0.35296	1.90564	0.181131	1
RP11-128A6.1	0.522529	0.0114665	0.181183	1
RP11-54D18.3	0.651327	-0.693498	0.181587	1
CTSZ	-0.164483	6.52557	0.182142	1
DNAAF5	-0.180965	5.61139	0.182182	1
LLNLR-245B6.1	0.402122	0.262879	0.182227	1
RND2	0.430403	1.40863	0.182228	1
RP11-15A1.8	0.478825	-0.37297	0.182603	1
NFE2L3	0.378961	5.01015	0.182986	1
NLRP14	-0.709904	-0.987376	0.183081	1
PRKAG2	0.275734	3.82576	0.183426	1
WDR35	-0.180018	5.8709	0.183502	1
ABCA9	0.749133	0.304853	0.183503	1
RP11-496N12.6	-0.409168	1.40817	0.183782	1
GTF2H2B	-0.291945	2.02227	0.183836	1
RP11-1C8.4	-0.503231	0.493823	0.183846	1
CTD-2574D22.5	0.59965	-0.547913	0.184426	1
RRAS	0.503471	3.54022	0.184556	1
ZNF207	0.151515	7.55872	0.184699	1
PABPN1	0.224569	5.50728	0.184768	1
RP5-1148A21.3	-0.508373	-0.66465	0.184812	1
ADAMTSL5	0.34509	2.08317	0.184823	1
TMLHE	0.255247	3.05137	0.184955	1
AC040160.13	0.47831	0.52059	0.184962	1
PMFBP1	-0.485847	0.257327	0.185315	1
UNC119	0.23847	4.36741	0.185581	1
MIR600HG	-0.346823	1.38691	0.185692	1
PSMB9	0.274201	3.95462	0.185923	1
CDK19	0.172487	5.11423	0.185938	1
SGMS2	0.483656	1.53329	0.186021	1
LRRCC1	-0.311226	5.33676	0.186083	1
RP11-308N19.1	-0.206627	3.95363	0.186236	1
CDCA7L	-0.23312	3.54456	0.186284	1
RP11-307C12.11	-0.570715	-0.0349453	0.186875	1
CARS	-0.271442	5.85192	0.18714	1
ITGA6	0.247122	7.50696	0.187195	1
RP11-756P10.6	-0.368422	0.932841	0.187292	1
RP4-784A16.5	-0.432019	0.471302	0.187492	1
OSTM1	0.206033	7.68578	0.187872	1
ATF5	0.546751	2.90061	0.188248	1
PPFIA4	0.286712	3.52044	0.188368	1
LAMC1	0.206997	8.9956	0.18845	1
STC2	-0.25726	4.35829	0.188556	1
SMAP1	-0.26678	2.41453	0.188595	1
PMEL	-0.197693	12.3754	0.188636	1
RDH5	-0.663223	-0.175988	0.188643	1
BTN2A1	0.156128	5.36637	0.188653	1
SCD	-0.156875	8.98622	0.189057	1
WDHD1	-0.162346	6.63119	0.189179	1
RP11-293F5.2	-0.482729	0.327523	0.189271	1
BAP1	-0.150773	7.43123	0.189538	1
MDFI	0.373922	0.792361	0.189687	1
ZNF485	-0.297808	2.31125	0.18979	1
RP11-295M18.5	-0.796633	-0.0398735	0.190801	1
HIST1H3E	0.391106	1.20481	0.191036	1
BIRC7	-0.292335	5.68367	0.191047	1
TM2D1	0.203056	4.8664	0.191171	1
TDRP	0.377402	1.73748	0.191194	1
STRIP2	0.151662	6.03595	0.191213	1
EFNA3	0.591275	0.0667802	0.191227	1
SLC37A1	0.391685	1.07335	0.191282	1
RP5-838N20.6	0.466174	-0.270205	0.191462	1
POLRMT	-0.192994	6.55441	0.191467	1
RP11-98F14.12	0.472757	-0.112623	0.191669	1
FOXRED1	-0.186086	5.07707	0.191733	1
ROM1	0.379511	1.26697	0.19174	1
IKBKE	0.198377	4.54968	0.191775	1
SERPINF1	-0.171997	7.3167	0.191896	1
SLC24A5	-0.20858	5.69446	0.191946	1
ACOX2	0.53534	-0.257291	0.191969	1
NKX2-4	-0.230701	3.40249	0.191973	1
SERINC2	0.252907	3.02501	0.192053	1
WDR74	-0.173147	5.11686	0.192139	1
C9orf9	-0.422799	0.00200862	0.192188	1
AP001505.10	-0.435335	-0.0911755	0.192278	1
KIF21B	0.740739	0.461203	0.192542	1
AARS2	-0.170149	6.56769	0.192753	1
CEACAM19	0.984179	-1.27198	0.192957	1
CDH23	0.800878	-0.54227	0.193147	1
AC009495.3	-0.443355	0.612173	0.193618	1
PRDM13	-0.292541	2.31905	0.193881	1
EXOSC1	-0.177086	4.38901	0.193992	1
RAB11B	0.210697	5.02245	0.194051	1
TIGD1	0.401755	1.05595	0.194071	1
SNHG5	-0.19169	7.21989	0.194185	1
RP5-997D16.2	0.404927	0.491358	0.194241	1
PLEKHG5	0.332222	3.27018	0.194348	1
CDADC1	-0.278245	3.47078	0.194448	1
MGAM	-0.605976	-0.881049	0.194686	1
VWA7	0.497059	-0.190383	0.194692	1
MTUS1	-0.152035	6.43916	0.194833	1
CH507-154B10.2	-0.548078	-0.29619	0.195229	1
KIF22	-0.185386	5.71842	0.195475	1
VSIG10L	0.292464	2.19593	0.196318	1
AMMECR1L	0.188334	5.79067	0.196662	1
MZT2A	-0.270319	3.77994	0.196674	1
AUH	0.274197	3.03597	0.196833	1
RPS14	-0.313954	9.0093	0.197043	1
JAZF1	0.24585	4.12729	0.197094	1
ZNF284	0.309094	1.62076	0.197593	1
AKAP6	-0.24466	5.70663	0.197707	1
AC112497.1	0.456863	-0.0914619	0.19772	1
SP140L	0.265959	2.81827	0.198063	1
RP4-616B8.5	-0.491468	-0.693437	0.198105	1
PHTF1	0.183965	5.23686	0.198369	1
HMGB1L10	-0.283355	1.99605	0.199139	1
CTC-250I14.1	-0.920393	-0.992978	0.199194	1
AC006128.2	0.673884	0.118739	0.19992	1
RP4-614O4.5	0.233048	4.36342	0.20017	1
DTX3L	0.193932	7.13382	0.200254	1
MED29	-0.155183	5.535	0.200257	1
RP11-10C24.1	0.515626	0.226456	0.200733	1
EN2	-0.183344	6.19643	0.200842	1
CTD-2033A16.2	-0.565796	-0.382655	0.200844	1
KRTCAP3	0.568769	-0.501322	0.200875	1
MAPK8	0.172239	4.55813	0.201021	1
RGS3	0.343244	3.18759	0.201227	1
ZCCHC7	-0.181787	4.67508	0.201374	1
RP1-47M23.3	-0.287317	2.33735	0.201414	1
RP11-996F15.6	0.451244	-0.382242	0.201517	1
GP1BA	0.61664	-0.551827	0.20191	1
SARM1	-0.260296	2.51737	0.201954	1
MRC2	0.368706	5.56894	0.202004	1
RP1-92O14.6	-0.73502	-1.2458	0.202098	1
TMEM102	-0.358775	1.0318	0.202139	1
SLC37A3	0.140666	6.01492	0.202177	1
ADAMTS16	-0.5514	-0.672844	0.202192	1
VEGFC	0.905113	0.328498	0.202206	1
IL1R1	0.468537	2.84931	0.202321	1
PLCB4	-0.195744	5.98749	0.202458	1
CD276	0.184035	5.79974	0.202858	1
RAP2B	-0.206703	7.00488	0.202901	1
FAT2	-0.505519	1.55702	0.202965	1
PGM5P2	-0.628022	-0.652158	0.203007	1
TRIM21	0.25919	4.00079	0.203205	1
KCTD13	0.201809	3.57353	0.203335	1
RP1-85F18.5	-0.513251	-0.370685	0.203435	1
ZNF10	0.531149	-0.223087	0.203619	1
FAM163A	-0.518038	0.152098	0.20375	1
TBC1D30	-0.376567	3.48644	0.203783	1
RP11-504P24.9	0.655485	-0.50573	0.203963	1
KCNN4	-0.2489	5.33432	0.20405	1
DSCC1	-0.159663	6.08761	0.204147	1
GHR	-0.191826	4.83326	0.204441	1
SURF2	-0.248509	3.27873	0.204629	1
EMX2OS	-0.659328	-0.853545	0.204816	1
GDF11	0.29053	5.27384	0.204825	1
EXOSC5	-0.177134	5.02094	0.204825	1
HOXD4	-0.488485	-0.146255	0.205024	1
DDX41	-0.212666	5.65871	0.20503	1
DTYMK	-0.167846	5.45953	0.205042	1
ACCS	0.264706	4.6433	0.205409	1
RP11-17M16.1	0.542444	-0.103284	0.20541	1
C2orf16	0.329808	1.41629	0.205577	1
RP11-258C19.4	0.722722	-0.92213	0.205923	1
ZNF212	0.197619	3.87916	0.20595	1
RP11-849H4.2	-0.364335	0.782037	0.206096	1
RP11-613D13.7	0.729257	-0.880016	0.206106	1
ABHD15	0.23348	4.40415	0.206463	1
PAG1	0.202752	5.9834	0.206543	1
RGS1	-0.599935	2.63383	0.206609	1
AC097721.2	-0.574528	-0.934419	0.206642	1
HIRA	0.231997	3.79309	0.206718	1
DHODH	-0.210775	3.47251	0.206815	1
CHRNA7	-0.472713	0.668957	0.207	1
NCSTN	0.174022	7.03638	0.207018	1
AGRN	0.27069	7.17068	0.207044	1
MAPRE2	0.18724	5.65395	0.207147	1
LSM4	-0.152158	6.52144	0.2073	1
KLHL41	0.594968	-0.730974	0.20735	1
ARHGEF25	0.298091	2.44704	0.207381	1
MBLAC1	-0.420768	0.953428	0.20741	1
MAMSTR	0.479929	0.039024	0.207571	1
SLC40A1	0.612375	0.315477	0.207668	1
LRRC73	0.894765	-0.489575	0.20784	1
C11orf49	0.176445	4.04851	0.207851	1
RP11-30E17.3	0.542845	-0.381425	0.207932	1
CDKN1C	-0.415745	1.72833	0.208162	1
PTPRU	-0.33681	5.41645	0.208177	1
CFL2	0.199349	6.52741	0.208347	1
RP11-326C3.7	-0.52534	-0.383393	0.208377	1
DDIT4	-0.325229	4.24499	0.208495	1
LDB3	0.676911	-0.838939	0.208686	1
IL18R1	0.874568	-0.712855	0.208811	1
TRPM1	-0.427697	3.71204	0.208864	1
CITED4	-0.448205	3.74702	0.208892	1
SF3B2	-0.144307	8.30631	0.209034	1
AC009237.11	-0.473876	0.130189	0.209044	1
ARNTL2	0.257345	3.29925	0.209344	1
FCRLA	0.398748	6.22617	0.209505	1
ALDH1B1	-0.202576	4.29133	0.20954	1
ZNFX1	0.297526	6.67485	0.20963	1
RP11-145A3.1	0.298198	1.60276	0.209655	1
PHYHIP	0.414899	1.32971	0.209897	1
RP11-645C24.3	0.35427	1.07937	0.210097	1
MEF2A	-0.162357	7.50061	0.210248	1
PNMA3	-0.431979	0.636871	0.210345	1
NAA40	0.140885	5.61072	0.21042	1
NAP1L4	-0.139804	7.66861	0.21044	1
SPRR2D	-0.561409	5.13543	0.210834	1
RP11-96K19.2	0.362345	1.31739	0.21103	1
TTC39C	0.164661	4.7911	0.211045	1
LIMA1	0.253933	7.13858	0.211533	1
C3AR1	0.554734	0.623778	0.211661	1
SEMA6A	-0.262603	5.48323	0.211736	1
PRSS23	0.175787	6.22102	0.211753	1
RBM5	0.13827	6.23766	0.211819	1
MEX3C	-0.160195	7.6139	0.211828	1
OCLN	0.502686	0.0912847	0.211937	1
SSTR5	-0.622805	-0.178576	0.21207	1
CISD3	-0.204257	3.79333	0.212489	1
AC022007.5	0.411537	0.246486	0.212629	1
RAPGEF4	-0.427387	1.03246	0.212752	1
PMS2	-0.19125	4.66971	0.212791	1
FAM27E3	-0.463841	0.420384	0.21288	1
RP11-536L3.4	0.6792	-0.734264	0.212901	1
TTLL12	-0.175035	6.75283	0.212901	1
HLA-DMA	0.343489	2.72818	0.212995	1
HOXD10	-0.405548	0.197726	0.213175	1
RP11-531A24.5	-0.702609	-0.668347	0.213235	1
MRPS5	-0.141671	6.6971	0.213322	1
RP11-182J1.14	0.710755	-0.820403	0.213385	1
COL9A2	0.412491	2.18512	0.213391	1
PYCRL	-0.301207	2.51779	0.213409	1
LTBR	0.151436	6.24987	0.21359	1
RAB11FIP4	-0.202442	6.3278	0.213783	1
IKZF4	0.229461	2.64248	0.214025	1
NIPSNAP3B	0.504386	-0.807778	0.214169	1
INVS	-0.167329	4.44812	0.214242	1
BIN1	0.767108	-1.01907	0.214422	1
PTRF	0.182978	7.66385	0.214425	1
TINCR	0.296229	2.96173	0.214471	1
RP5-882C2.2	0.633623	-0.348487	0.214569	1
SLFN5	0.197571	7.97086	0.214656	1
MPHOSPH10	-0.196511	6.14935	0.214747	1
ZNF280B	-0.489576	-0.19958	0.21476	1
RPS2P5	-0.232517	6.54163	0.21478	1
FEZ2	0.185295	5.93738	0.214935	1
OVOL2	-0.470179	0.808314	0.21498	1
GALNS	0.252757	3.93452	0.215006	1
TMEFF2	-1.05025	-1.20797	0.215243	1
NPAS2	-0.167989	7.03343	0.215272	1
RP1-90G24.5	-0.299355	3.70078	0.215613	1
DYRK1B	0.396962	0.21858	0.215724	1
KCNIP4	0.33221	1.71415	0.215789	1
CD164	0.148046	8.41111	0.216	1
IGFN1	0.381785	5.90548	0.216278	1
PRKD1	0.151606	5.84934	0.216462	1
MAGT1	0.147245	6.64092	0.216889	1
RP11-655C2.3	-0.66988	-0.831902	0.216963	1
LINC01126	-0.691486	-0.957005	0.216975	1
APEX1	-0.152696	8.0492	0.217197	1
UNC93B1	0.281383	3.86801	0.217512	1
RP11-173M11.2	-0.584146	-0.700495	0.217512	1
PLXNC1	-0.204146	7.32282	0.217536	1
POM121L2	1.4654	-1.25038	0.217767	1
RP11-683L23.7	-0.499467	-0.129725	0.218052	1
TMEM179B	0.21175	4.24531	0.218174	1
LIFR	0.296848	2.77975	0.218313	1
AC093724.1	-0.443763	0.782988	0.218444	1
RP11-613M10.6	0.356536	0.987001	0.218478	1
ATXN7L3B	0.217422	5.97377	0.21853	1
AC002310.14	-0.641459	-0.451619	0.218724	1
MIS18A	-0.180197	4.37285	0.218972	1
SCUBE2	-0.306933	4.89634	0.219049	1
CTA-414D7.1	0.676358	-0.934267	0.219049	1
AP001350.4	-0.426285	1.06534	0.219088	1
CLEC2B	0.383513	2.08709	0.219517	1
HLA-E	0.165972	7.06245	0.219624	1
SLC9C1	-0.60338	-0.624786	0.219642	1
RALGPS2	0.171255	7.37786	0.219808	1
PSPN	0.454906	0.648438	0.21985	1
DDRGK1	-0.153673	6.10597	0.219993	1
PLP1	0.184934	8.0074	0.220019	1
TTC27	-0.160061	5.22209	0.220152	1
PAM	0.171868	7.32111	0.220208	1
HIC1	-0.503887	0.948248	0.220251	1
TGM1	-0.66653	-0.672746	0.220299	1
ZNF285	0.332431	0.900903	0.220355	1
MLH1	-0.130313	6.51392	0.220416	1
C16orf59	-0.178872	3.89422	0.220614	1
RP11-767N6.7	-0.351763	0.346524	0.221016	1
ECI1	-0.206309	4.52105	0.221073	1
C3orf80	-0.475321	1.39003	0.221183	1
AGTRAP	0.176026	4.24386	0.221234	1
COL4A3BP	0.164641	7.85718	0.221354	1
TMEM74	-0.456593	0.411706	0.221356	1
SYTL2	0.317057	5.14961	0.221402	1
PPP6C	0.1355	5.98449	0.221666	1
MT-TP	0.352889	6.15709	0.221667	1
PLOD1	0.167687	6.93961	0.221896	1
AIMP2	-0.180607	3.90179	0.222075	1
ENO2	0.149412	6.98631	0.222212	1
RP11-120D5.1	-0.406932	-0.184799	0.222245	1
TVP23C	0.428835	0.280348	0.222328	1
MAGEC1	0.212536	5.34517	0.222518	1
RYR2	-0.340511	2.33254	0.222614	1
TIMM44	-0.191398	5.42072	0.222721	1
RP1-278C19.3	-0.445737	0.594593	0.22292	1
BOLA3	-0.253439	4.7243	0.223027	1
PEMT	-0.20776	4.5218	0.223167	1
LRRN4CL	-0.385828	4.45857	0.22321	1
HRNR	-0.307626	1.975	0.223392	1
CD47	0.146911	6.87321	0.223533	1
NPM3	-0.166808	4.84806	0.223539	1
IK	-0.138399	6.51552	0.22363	1
TLR6	0.396613	1.31813	0.223727	1
RP11-363E6.4	0.53926	-0.401151	0.223949	1
ING3	0.202773	4.2727	0.223982	1
NDUFS6	-0.15861	5.08111	0.223986	1
ZNF542	0.356045	0.952113	0.224144	1
AC078937.4	-0.477442	2.06553	0.22415	1
GNB5	0.180199	4.07256	0.224311	1
CADM1	0.218633	7.41442	0.224449	1
RP5-1059L7.1	0.484412	1.3533	0.225128	1
RP11-205M20.3	0.436409	0.399573	0.225168	1
TDP1	-0.199133	5.00348	0.225336	1
STAP2	0.394635	0.112078	0.225854	1
VGLL4	0.189611	5.23295	0.225971	1
CHPF2	0.232591	5.9241	0.22603	1
RP3-412A9.16	0.57865	-0.480842	0.226138	1
BIK	0.497806	0.461441	0.226183	1
SOCS5	0.16404	5.74963	0.226269	1
PLCD1	0.281586	3.11232	0.226378	1
PSAP	0.15043	10.8116	0.226631	1
DMTN	0.22946	4.47149	0.226699	1
TSC22D2	0.150556	5.43034	0.226729	1
HS2ST1	0.15321	5.96176	0.226927	1
MYO10	-0.246763	8.87031	0.22699	1
CTB-63M22.1	0.545135	0.403509	0.227017	1
GADD45A	-0.237674	4.54522	0.227194	1
ZDHHC11	0.492557	0.0565654	0.227204	1
DNAJA3	-0.190795	5.40872	0.227214	1
KIAA1370	0.170131	3.99155	0.227856	1
C5orf15	0.170626	5.98674	0.228159	1
FTHL23	-0.76075	-0.705298	0.228267	1
RPL8	-0.174809	9.88734	0.228284	1
ZNF257	-0.325724	1.13839	0.228287	1
ZNF527	0.282398	2.78118	0.228444	1
XXbac-B476C20.13	-0.476816	-0.561584	0.228448	1
PFDN2	-0.256825	6.84674	0.228673	1
KLHL26	0.349647	1.75642	0.228676	1
EID3	0.389673	0.344105	0.228684	1
FAM185A	-0.224011	2.73403	0.228718	1
SLC44A2	0.162248	6.06371	0.229107	1
DPF3	-0.497108	-0.298976	0.229944	1
ARL6IP5	0.145209	7.69738	0.230278	1
FLNC	0.250887	3.43057	0.230313	1
LINC00467	-0.216659	3.36502	0.230461	1
CDC42SE1	0.142614	7.30483	0.230501	1
NOTUM	-0.343416	2.27682	0.23058	1
C12orf66	-0.181533	3.57785	0.230614	1
ALDH1L2	-0.346006	5.61324	0.2307	1
RP11-752G15.3	0.65248	-0.267947	0.230734	1
TMEM8B	0.424412	1.41699	0.23084	1
RTP4	0.17423	3.99414	0.230904	1
THEM4	-0.191017	7.23816	0.231038	1
LONP1	-0.148202	7.12651	0.231096	1
RP11-7F17.8	0.561705	-0.382212	0.231106	1
NUDT14	0.224962	3.92647	0.231187	1
RNF145	0.138451	8.48201	0.231512	1
CTD-2619J13.14	-0.26488	2.88361	0.231618	1
GPR12	-0.472532	0.752798	0.23179	1
TMED7	0.17343	6.66381	0.231827	1
RPL41	-0.298308	8.29894	0.23184	1
CCDC59	-0.219467	4.8816	0.231889	1
NOB1	-0.165939	4.76276	0.232038	1
UPF3A	-0.149161	6.50324	0.23208	1
TGFB3	0.28678	2.56963	0.232239	1
VANGL2	0.209217	5.42448	0.232362	1
ARF4	0.16834	8.00896	0.232448	1
RP11-543B16.4	-0.427601	0.305134	0.232491	1
ANK2	-0.156674	5.02964	0.232625	1
MILR1	0.515637	-0.642643	0.232657	1
ABHD13	0.178274	5.75699	0.232827	1
RGS9	0.288991	1.91838	0.23286	1
PSME2	0.185726	6.3831	0.2334	1
PPAN	-0.383606	0.518	0.233497	1
AC092168.2	-0.426304	0.0463008	0.233653	1
PCYT1A	0.159925	6.3881	0.233992	1
EPSTI1	1.97327	-1.92039	0.233994	1
ADCY1	-0.226811	7.69123	0.234041	1
NQO2	-0.153321	6.62261	0.234247	1
RPL4	-0.148247	10.4926	0.234404	1
AP000487.5	-0.435194	-0.129718	0.234658	1
ADCK3	-0.138222	6.24545	0.234807	1
ENTPD6	-0.156537	7.79578	0.234867	1
RP11-814P23.1	-0.640035	-1.01436	0.235114	1
RP11-296E7.1	0.548503	-0.7305	0.235259	1
AC010468.1	-0.681956	-0.889393	0.235261	1
SOX6	0.162551	5.5093	0.235424	1
UBE2Z	0.168954	7.72274	0.235721	1
RP11-3L8.3	-0.890696	-0.375253	0.235814	1
RP11-498C9.12	0.556873	-0.768393	0.235864	1
GRASP	0.245088	2.94498	0.235887	1
TOMM40	-0.18614	6.48664	0.235957	1
MTHFD2L	0.238356	2.83039	0.235974	1
COBLL1	0.180342	5.24319	0.236045	1
C7orf31	0.2555	3.12548	0.236163	1
MPP5	0.15178	6.11902	0.236267	1
GTDC1	0.199842	4.29277	0.23627	1
SLC35E2	0.20506	3.7464	0.236351	1
TMEM140	0.243534	3.07824	0.236668	1
SHC1	0.188693	6.89692	0.236675	1
ZDHHC23	0.184206	4.65547	0.236786	1
OAZ2	0.149627	6.0053	0.236789	1
C5orf42	-0.19273	4.36867	0.236813	1
HOXB-AS1	0.301371	1.65837	0.236843	1
CTA-397H3.1	-0.879044	-1.14304	0.2369	1
RP11-337A23.6	-0.690913	-0.595921	0.236923	1
ATP6V0A1	0.155141	6.41539	0.237064	1
GOT1	-0.147767	5.55303	0.237102	1
PTHLH	0.378795	1.73678	0.237128	1
TIGD4	0.417745	0.988972	0.23716	1
FGD1	-0.213616	4.82176	0.237207	1
AC058791.1	0.340118	0.987878	0.237661	1
EIF3D	-0.139222	8.77362	0.237676	1
RP11-221N13.3	-0.259888	2.35033	0.237956	1
CMTM6	0.14495	7.5068	0.238133	1
FAM160B1	0.184073	5.80716	0.238184	1
ERVK3-1	0.344471	2.45446	0.238404	1
GPR137	0.189436	4.71193	0.238497	1
PLPP5	0.174809	4.2876	0.238624	1
TMED4	0.140974	6.18955	0.238753	1
HABP4	-0.17775	5.40438	0.238887	1
WDR26	0.130367	8.48121	0.238911	1
ATF7	0.169653	4.20327	0.239114	1
SDCCAG8	-0.182839	4.7524	0.239136	1
EDIL3	0.45606	2.50203	0.239141	1
MRTO4	-0.159073	6.16267	0.2392	1
M1AP	-0.448569	1.51719	0.239228	1
ARHGAP6	0.610304	-0.769909	0.239259	1
LHX1	-0.347099	2.39246	0.239267	1
GNG4	-0.320759	3.5387	0.239354	1
PHF21A	0.195631	4.70846	0.239495	1
SERPINE3	0.497636	-0.210594	0.23953	1
RP11-524F11.1	-0.581036	-0.318514	0.23965	1
AC093673.5	0.469694	-0.184104	0.240104	1
ARHGEF9	0.187031	3.45709	0.240116	1
POU3F3	-0.269642	3.34609	0.240322	1
AP001046.5	0.486829	-0.444146	0.240351	1
RSPH9	0.473726	-0.433696	0.240486	1
RP11-143A12.3	-0.307988	2.40602	0.240611	1
ROCK2	0.156684	7.28774	0.240649	1
KIZ	-0.248831	3.56362	0.240736	1
MST1P2	0.411838	1.38079	0.240766	1
FAM110B	-0.246043	2.48697	0.240782	1
CDR2L	-0.244843	4.2593	0.240835	1
BMPER	-1.63931	-0.680171	0.241051	1
HOXC13	0.254946	2.17987	0.241184	1
EYA1	-0.224764	3.17532	0.241197	1
CEP55	-0.1386	6.98012	0.241276	1
PYCR1	-0.216849	5.35823	0.241357	1
MLLT6	-0.171454	5.15397	0.24149	1
RP11-146E13.4	0.723244	0.28004	0.24172	1
SLC38A2	0.155684	8.19304	0.241891	1
ANKRD9	-0.15969	5.11472	0.241899	1
AC018648.5	0.482188	-0.495211	0.24191	1
CAMKV	-0.377841	1.82315	0.242071	1
RGS12	-0.199879	5.23223	0.242119	1
AC006538.1	-0.412135	0.155626	0.242444	1
LYPD1	0.225606	2.97546	0.242482	1
DENND3	0.393374	2.42407	0.2425	1
GALNT5	0.189643	4.41389	0.242573	1
MAP3K8	-0.481452	-0.644727	0.242716	1
TRAM2	0.199915	6.17117	0.242772	1
LGR4	0.222387	5.01199	0.242777	1
TUSC3	0.133701	6.85089	0.243118	1
SLIT2	0.722839	-0.191494	0.243299	1
SPEF2	-0.43309	0.99625	0.243667	1
RP11-299H21.1	-0.40099	0.718841	0.243805	1
RP11-360N9.2	-0.553322	-0.881635	0.24389	1
PARP11	0.28764	3.07755	0.243934	1
MAGIX	-0.506108	-0.119317	0.243993	1
RPL3	-0.152873	10.5282	0.244043	1
TAF6	-0.153649	5.20308	0.244165	1
LRCH3	0.156329	5.75088	0.24417	1
CYB5R2	0.383721	1.16219	0.244195	1
CAMK2B	-0.776185	-0.292268	0.244317	1
HDAC7	0.177399	4.94254	0.244344	1
PRRX1	-0.181218	7.02911	0.244457	1
RP11-359E10.1	0.449191	0.345049	0.244544	1
WDTC1	0.167117	4.75416	0.244557	1
RANGAP1	-0.129993	7.87381	0.244582	1
LURAP1	0.430232	0.152777	0.244604	1
CACNB2	-0.626279	-0.0599713	0.244604	1
TMEM238	-0.360009	1.63948	0.244726	1
FABP6	-0.473666	-0.460751	0.244767	1
AMOTL2	0.446141	4.66965	0.244846	1
RRP9	-0.162196	5.35467	0.245015	1
NTN4	0.282265	2.63785	0.245161	1
RP11-139E24.1	-0.575203	0.132832	0.245483	1
EXOSC8	-0.142656	6.20362	0.245684	1
CTC-539A10.4	-0.201298	3.03312	0.245833	1
LGALS3	-0.188336	10.0217	0.245905	1
C7orf60	0.235856	4.28204	0.246135	1
FARSB	-0.143342	6.39005	0.246508	1
PEA15	0.186767	8.31261	0.246697	1
GIPR	0.576145	-0.0661929	0.246749	1
UPF3B	-0.193378	5.59292	0.246807	1
LINC00539	-0.534634	-0.426512	0.246869	1
RP11-67B16.1	-0.278864	2.60013	0.247017	1
NEK2	-0.159038	6.38708	0.247144	1
TRPV2	-0.146355	7.53889	0.247538	1
DARS2	-0.129798	7.85711	0.247567	1
NKX2-2	0.372212	0.824466	0.247573	1
RP11-17M16.2	-0.458195	0.460512	0.247706	1
CXCL8	0.588968	5.86632	0.247729	1
RP11-374F3.4	-0.53355	-0.385525	0.247766	1
PUS1	-0.192622	4.66432	0.247776	1
BEGAIN	-0.377786	1.57544	0.247894	1
PDHA1	-0.122882	6.85646	0.247933	1
MFSD9	0.220376	3.22048	0.247974	1
RAC3	-0.238787	4.77181	0.247993	1
RSPH4A	-0.690763	-1.46812	0.248144	1
LRIG2	0.168941	4.00944	0.2483	1
FEZ1	0.246171	3.39104	0.248572	1
RPL5	-0.196536	9.40171	0.248764	1
RPS2P46	-0.293447	1.43189	0.248783	1
PLD3	0.151977	6.34431	0.248999	1
GDI1	0.13691	6.78604	0.24911	1
MIR1254-1	0.627433	-0.63925	0.249457	1
ZNF814	0.250345	2.44397	0.249753	1
RP11-27J8.3	0.604459	-0.451427	0.24988	1
MNS1	-0.277704	3.00237	0.250122	1
ERBB2	0.170068	5.84486	0.250153	1
SLIT1	-0.954544	-0.579275	0.250183	1
RP11-69L16.5	-0.672336	-0.888222	0.25026	1
ARHGEF37	0.34776	2.54362	0.250305	1
CTNNA2	-0.29228	4.39646	0.250385	1
CRYM	1.08374	0.390582	0.25046	1
DLGAP4	0.184145	5.91985	0.250462	1
EXOSC7	-0.180085	4.45266	0.250465	1
TSPAN17	0.158642	4.81423	0.250545	1
STPG1	-0.170001	3.78687	0.250622	1
CCDC77	-0.152615	4.76145	0.250647	1
EHMT2	-0.141421	5.17684	0.250837	1
RP11-861E21.2	0.521979	-0.711969	0.250844	1
RP11-271B5.1	-0.521099	0.150123	0.250883	1
COL4A3	-0.80257	-1.24476	0.250899	1
PEX11A	0.310002	2.87338	0.251119	1
ZNF607	0.627819	-0.848691	0.251129	1
PRR3	-0.251715	2.05812	0.251296	1
RP11-447D11.2	0.508873	-0.516597	0.251344	1
ASB13	-0.172651	5.20851	0.251348	1
ZFAND5	0.129427	7.53824	0.251545	1
RC3H1	0.138189	6.14193	0.251568	1
SDK2	1.64649	0.220458	0.251572	1
CKS1B	-0.168313	6.48942	0.251736	1
DKK1	1.09696	-1.1733	0.251755	1
ZCCHC18	-0.427519	-0.340943	0.251943	1
OPHN1	-0.281453	4.66954	0.251969	1
SNX24	0.199714	3.907	0.252064	1
CSF1	0.192281	4.04174	0.252127	1
RP13-104F24.3	0.507766	0.165525	0.252142	1
RP11-783N5.1	-0.481676	-0.203035	0.252203	1
MRPL2	-0.149143	4.99656	0.252471	1
ST6GALNAC4	0.243766	1.9979	0.252689	1
PRTG	-0.161675	5.08661	0.252703	1
MTSS1	-0.135024	6.15921	0.252971	1
KLF14	-0.278518	1.80165	0.253438	1
BTBD7	-0.310749	3.0117	0.253505	1
NHP2	-0.155123	4.7976	0.253579	1
SDC4	0.25237	6.11545	0.253683	1
JAK1	0.15801	6.26997	0.253784	1
NAV3	-0.193773	4.30877	0.253841	1
MESDC1	-0.186423	6.67562	0.253976	1
CCDC124	-0.228562	5.71917	0.254194	1
SLC35D3	-0.973033	0.689998	0.254299	1
RPL29	-0.189273	8.72565	0.254339	1
LINC00310	-0.34248	0.287067	0.254608	1
MRPL45	-0.15425	5.29905	0.25468	1
FAM221A	0.254966	2.16478	0.254759	1
AC007387.2	-0.85191	-0.848335	0.254999	1
DDIT4L	-0.436948	3.4475	0.255122	1
SPOCK1	0.520442	1.30218	0.255499	1
SPIRE1	-0.131802	6.15599	0.255569	1
PRDM1	-0.505507	-0.0667366	0.255648	1
HEBP1	-0.180783	4.60239	0.255693	1
RP11-118B18.1	0.492403	-0.512547	0.255814	1
TPM2	0.155149	6.01819	0.255902	1
RPL27	-0.276627	9.02442	0.256344	1
RP11-390E23.6	-0.280723	1.64923	0.256351	1
SRSF2	0.157053	7.13264	0.256481	1
FAM222A	0.350335	2.07494	0.256497	1
EIF3CL	-0.452133	0.520508	0.256532	1
FOXA3	-0.80733	-0.706899	0.256556	1
ANKS6	-0.181675	4.95439	0.256575	1
SPAG1	-0.177284	4.83349	0.256658	1
HDAC4	-0.203584	4.78349	0.256914	1
STON1	0.188327	4.73259	0.257102	1
INTS6L	0.204818	2.64487	0.257136	1
OLFM2	0.246132	3.2539	0.257258	1
GYG2	-0.174011	6.94665	0.257419	1
RDM1	-0.301514	1.45567	0.257634	1
CLPX	-0.147087	6.13841	0.257735	1
MCIDAS	-0.184454	3.62418	0.257827	1
RPL37A	-0.2586	8.76375	0.258054	1
CST1	-0.436895	2.45402	0.258083	1
BACH1	0.218828	6.09002	0.258144	1
NKX6-1	-0.408859	0.798457	0.25848	1
GARNL3	-0.362397	1.46921	0.258536	1
MAP7D3	-0.146321	5.12648	0.258576	1
FAM46C	-0.305603	3.37962	0.258802	1
CAMK2D	0.207357	6.15462	0.25887	1
RP11-15H20.5	0.450143	0.574787	0.258998	1
TM9SF1	0.229604	2.27509	0.259137	1
FAM114A1	0.192326	5.04642	0.259155	1
CASQ2	-0.476846	-0.219864	0.259171	1
NFE2	0.478333	0.029932	0.25918	1
RP3-400N23.9	0.283098	1.64711	0.259246	1
UBE2E2	0.154348	4.84056	0.259318	1
TTF2	-0.164669	5.76957	0.259376	1
HELT	-0.699599	-0.338119	0.259625	1
DHFR	-0.152808	6.93206	0.259684	1
ASPM	-0.237924	8.39106	0.259776	1
ASAH2	0.272574	1.5616	0.259988	1
DHX38	-0.134502	5.60159	0.26018	1
ADGRG1	-0.143297	8.20892	0.260199	1
ICA1L	-0.245447	2.42817	0.260481	1
F8A1	0.263708	2.99732	0.260909	1
GULP1	0.181001	6.40781	0.260932	1
CDK2	-0.153918	8.33961	0.260959	1
MBD5	0.264192	3.00118	0.26096	1
PTCD2	-0.148664	4.35183	0.261147	1
RPL14P1	-0.265766	2.16039	0.261163	1
HOXA5	-0.232732	2.27301	0.26126	1
CNTRL	-0.191892	5.05631	0.2613	1
NHLRC3	0.12586	5.96512	0.261439	1
LONP2	-0.145471	7.13658	0.261519	1
C12orf73	-0.241965	3.10558	0.261533	1
NUDT1	-0.189306	3.74918	0.261564	1
DERA	-0.149059	6.24993	0.261724	1
RP11-283G6.3	-0.475278	0.187511	0.261856	1
COQ9	-0.166716	5.35045	0.261887	1
HOMER2	-0.169641	5.52905	0.261949	1
ZNF738	0.214433	3.47167	0.26206	1
LBHD1	-0.240748	2.41891	0.262063	1
SLC44A3	0.2003	3.60659	0.262232	1
MICA	0.157015	4.58098	0.262246	1
RP11-10N23.2	0.451112	0.548673	0.262263	1
CA11	0.237031	3.13923	0.26228	1
AP001432.14	-0.618951	-1.00914	0.262284	1
ANKRD6	-0.189686	3.63332	0.262357	1
GPRIN1	-0.162271	5.24821	0.262405	1
ITM2C	0.180919	7.83926	0.262543	1
RP11-23J9.5	0.683646	-0.919302	0.262655	1
RP11-403I13.8	0.281937	2.85442	0.262677	1
EML5	-0.306879	2.28631	0.262772	1
PSME1	0.138431	6.67022	0.262779	1
NBPF9	-0.15516	6.32509	0.262965	1
RP11-147L13.12	-0.445808	0.150163	0.262966	1
SLC2A8	0.282896	2.39168	0.262989	1
PTRHD1	0.272426	2.81086	0.263066	1
GPR137B	0.172003	7.40521	0.263093	1
ZNF296	-0.311575	1.49363	0.263228	1
GLRB	0.2406	3.1582	0.26336	1
RP4-625H18.2	-0.430637	-0.299733	0.263463	1
HYAL2	0.144505	5.32526	0.263509	1
UBXN1	-0.160816	6.51148	0.263525	1
RP11-874J12.2	-0.266425	1.58345	0.263606	1
ATP6V1E2	-0.204403	3.76743	0.263705	1
AC000403.4	0.614589	0.00687757	0.263712	1
PHLDA3	-0.230593	7.67096	0.263895	1
ARID5A	0.260476	2.88318	0.264331	1
RPL10A	-0.180247	8.87598	0.264451	1
RP11-314N13.3	0.696544	-1.09154	0.264586	1
SLC4A3	0.202232	4.09544	0.264641	1
NT5DC2	-0.145151	7.00899	0.264681	1
R3HDM4	0.136717	5.21908	0.264795	1
RP11-542A14.1	-0.739134	0.673524	0.264822	1
OR8G5	0.490533	-0.3543	0.264965	1
RHOC	0.167301	5.21433	0.265035	1
KRT80	0.692717	-0.860881	0.265036	1
RP11-199F11.2	-0.440329	0.287645	0.265331	1
PCYT2	-0.167986	5.57429	0.265392	1
GAD1	0.234012	3.22967	0.265523	1
ANKRD7	-0.385211	0.890555	0.26555	1
RUNX3	-0.210002	6.88579	0.265567	1
NRG3	-0.289613	2.5698	0.265769	1
FAM201A	-3.16071	-1.27492	0.265811	1
SAFB2	-0.128076	6.0799	0.265827	1
KCNJ2	-0.809394	-0.457337	0.265922	1
NTMT1	-0.196414	3.21175	0.265975	1
DUSP6	-0.164905	7.62006	0.266674	1
NXPH3	-0.743233	1.22939	0.266678	1
SIRT5	-0.17262	4.56295	0.266692	1
CLIP4	0.130852	6.68758	0.266912	1
KB-431C1.4	0.283198	2.38184	0.267002	1
MYO1E	-0.181178	6.47734	0.267153	1
ITGA9	-0.291839	3.80975	0.267564	1
EXT2	0.177637	7.22101	0.267579	1
RPS6	-0.188245	10.1839	0.267763	1
PNLIPRP3	-0.259219	3.55671	0.267775	1
SDC2	0.316364	4.68493	0.267843	1
NUDC	-0.154998	6.55039	0.267936	1
RP11-159C21.4	-0.478945	0.154535	0.268136	1
RP11-1008C21.2	0.701691	-1.00834	0.268204	1
ACP5	0.16666	5.81791	0.268228	1
GLIPR2	0.389717	1.56763	0.268241	1
LPP-AS2	0.370329	0.594317	0.268243	1
HOXA-AS3	0.506965	-0.202941	0.268479	1
HSD17B8	-0.316816	2.89709	0.26853	1
CD46	0.128364	8.45703	0.268563	1
CEP290	-0.240716	5.04988	0.268586	1
KAT5	-0.186951	4.00302	0.268634	1
RAC2	0.464456	0.560802	0.268668	1
AC156455.1	-0.327707	0.473935	0.268873	1
RP11-527H14.3	-0.338287	0.777133	0.26889	1
CETN4P	0.466381	0.0603907	0.269003	1
GPD1	0.503913	-1.06839	0.269454	1
ARID5B	-0.166378	6.14234	0.269622	1
RP11-286N22.8	0.457961	-0.403479	0.269967	1
CYTH2	0.195975	5.79468	0.270054	1
JMJD4	-0.212182	2.51255	0.27011	1
NDUFA12	-0.149797	4.95954	0.270129	1
FADS2P1	-0.465136	-0.515584	0.27016	1
RASGRF1	-0.299664	5.01789	0.270254	1
MX1	0.384797	0.00240356	0.2703	1
CTD-2002H8.2	0.420352	0.736146	0.270311	1
UQCRH	-0.170513	7.39538	0.270427	1
RP11-1334A24.4	-0.258678	2.41054	0.270472	1
DYNC2H1	-0.16373	5.32316	0.270611	1
LRRC42	0.157773	4.43307	0.270667	1
GRIK3	-3.15648	-1.22673	0.270709	1
AZIN2	0.254955	2.05296	0.270727	1
AC011747.7	0.580213	-0.535059	0.270835	1
TAF4B	-0.186953	4.24577	0.270993	1
TESK2	-0.166031	4.46127	0.271049	1
SORBS1	-0.242422	6.1005	0.271124	1
BRICD5	0.385859	-0.0375677	0.271128	1
ZADH2	-0.140501	7.03428	0.271143	1
SNRPN	0.466832	0.0745319	0.271195	1
ESRRA	-0.144697	6.52379	0.271274	1
RP9P	-0.272095	2.83227	0.27128	1
NAT16	-0.553746	-0.139308	0.271378	1
INHBA	0.836273	1.79658	0.271447	1
RP11-285F7.2	0.240761	1.86022	0.271586	1
RPL13AP5	-0.259811	3.46692	0.271704	1
RP11-384O8.1	-0.854561	-1.06689	0.271718	1
STAT6	0.120267	7.10439	0.271925	1
ITPA	-0.168692	6.66022	0.272009	1
MRPL3	-0.152364	7.49993	0.272183	1
MIPEP	-0.170595	6.13295	0.272382	1
RPL12	-0.144985	9.04262	0.272413	1
ORAI3	0.24779	2.50084	0.272416	1
NSUN6	-0.230981	2.92264	0.272535	1
ZMYM2	0.132025	7.01832	0.272549	1
PNCK	0.353813	0.0381473	0.272862	1
B3GNTL1	0.306231	1.36229	0.272938	1
RP11-673C5.1	-0.236574	4.64217	0.273026	1
COMMD10	0.185854	4.82966	0.273046	1
MND1	-0.223772	4.14003	0.273079	1
PLCB2	0.164594	4.38661	0.273148	1
MAPK11	0.194605	3.88282	0.273222	1
PPM1L	-0.201748	4.83737	0.273293	1
DENND2D	-0.6318	-0.918327	0.273433	1
RP11-93B14.5	0.627451	0.501254	0.273451	1
SUMO3	0.14127	6.50795	0.273477	1
DIABLO	0.34167	0.351273	0.273723	1
SNORD83A	-0.526011	-0.969536	0.274011	1
NUDT8	-0.29496	2.4397	0.274114	1
PHF19	-0.13367	6.28556	0.274543	1
RNF113A	-0.201953	3.25399	0.274667	1
PCDHGA11	0.444993	1.85596	0.274979	1
RP11-386G11.5	-0.597115	-0.981632	0.274983	1
POLR2E	-0.126909	6.67158	0.275356	1
TSPAN18	-3.17109	-0.692891	0.275434	1
C9orf78	-0.147041	5.72571	0.275542	1
HMMR	-0.28156	6.57218	0.275582	1
AC009303.2	0.57644	-0.742132	0.275868	1
RP11-517I3.2	0.516384	-0.988257	0.275902	1
CD83	0.248948	3.45902	0.275902	1
SAFB	-0.133337	6.83214	0.275903	1
DIS3L	-0.142778	4.76289	0.276024	1
RP11-967K21.1	0.443274	0.150979	0.276036	1
ZNF32OS2	-0.648327	-0.831113	0.276062	1
SLC29A4	0.382623	0.908194	0.276229	1
GRN	0.14139	8.739	0.276258	1
MCM9	-0.21621	4.18018	0.276424	1
UBE2E3	0.164101	5.54048	0.276656	1
RPUSD2	-0.202905	3.2301	0.276685	1
PNPLA4	-0.218782	3.47186	0.27673	1
NDUFA6	-0.232176	5.35427	0.277051	1
SCAPER	-0.174914	4.59953	0.27726	1
RP11-518D3.4	-0.873184	-0.905117	0.277328	1
NECTIN2	0.183367	4.68566	0.277592	1
AC007240.1	-0.572454	0.623096	0.277655	1
NLRP2	-0.444084	0.372677	0.277878	1
RP1-90G24.6	-0.322249	1.96084	0.277885	1
TPM4	0.176669	8.10725	0.277952	1
KCNIP2	0.358032	0.650926	0.278419	1
RP11-452L6.1	0.541539	-0.537382	0.278492	1
ABCA3	-0.262224	6.2397	0.278656	1
RP11-775C24.5	-0.270099	1.40604	0.278658	1
CDH4	0.446419	0.0270082	0.27868	1
PCP2	0.572615	-0.822053	0.278754	1
PCLO	-0.196274	4.73937	0.278821	1
NOTCH3	0.292877	3.22047	0.278878	1
ZNF436	0.552398	-0.241735	0.279054	1
ANXA1	0.288223	5.27333	0.279072	1
PDGFA	-0.249083	4.16127	0.279094	1
HCN1	-0.236492	4.52184	0.279244	1
RP11-159D12.8	0.344309	3.28642	0.279253	1
SWAP70	-0.1768	7.25286	0.279334	1
TRAPPC12	-0.145108	5.42766	0.279562	1
LBX2-AS1	0.205761	3.37186	0.279569	1
FMN2	0.198841	6.02663	0.27972	1
LCP1	0.230871	4.37114	0.280002	1
NCBP3	0.139982	6.17611	0.280076	1
DNAAF3	0.393637	0.871947	0.280293	1
TIMM50	-0.142573	7.93415	0.280565	1
CTC-329D1.2	-0.503056	-0.918407	0.280752	1
ADIRF-AS1	0.506012	0.039463	0.280968	1
ELK4	0.139365	7.28649	0.280972	1
ADRA2A	-0.319181	1.99019	0.281061	1
RP11-147L13.15	0.407547	1.43722	0.281255	1
DEDD	0.150873	4.53295	0.281616	1
WBP4	-0.180069	5.68437	0.281634	1
LSM2	-0.153594	4.8349	0.281807	1
PHC1B	-0.280725	0.906425	0.281878	1
RNF150	0.212391	4.76988	0.281948	1
BLCAP	0.137734	5.91145	0.282392	1
EPDR1	0.209317	5.33267	0.282425	1
RP11-686D22.7	0.384561	-0.0140135	0.282522	1
LA16c-431H6.7	0.450359	-0.712643	0.282707	1
SLC6A17	-0.265288	6.10604	0.282855	1
RP11-94I2.4	0.522776	-0.576834	0.282991	1
IFI27L2	0.205384	2.83632	0.283002	1
ZNF573	0.294808	0.966425	0.283011	1
VPS37B	0.145563	4.4782	0.283156	1
CEP126	0.530439	-0.757882	0.283193	1
RP11-756A22.7	0.504839	-0.745642	0.283331	1
RP11-574K11.28	0.638365	-1.26067	0.283504	1
DTX1	-0.414966	1.39702	0.283818	1
MED9	-0.151744	5.31368	0.283839	1
DDX53	-0.340791	2.06935	0.284116	1
PRR26	-0.464717	-0.51254	0.284143	1
RP11-78O7.2	0.415908	0.123379	0.284167	1
CHPT1	0.115281	6.2925	0.284196	1
RFC4	-0.125492	6.14131	0.284494	1
IDH3B	-0.145023	6.65964	0.284793	1
NEFH	-0.46447	0.754515	0.284892	1
SLC4A9	0.945432	-0.897364	0.284963	1
FZD7	-0.166655	6.32253	0.285173	1
SLC41A2	0.177271	3.28684	0.285289	1
CCDC138	-0.211807	3.87965	0.285407	1
PTAFR	-0.470933	-0.637419	0.285531	1
MAML2	0.174802	4.63411	0.285634	1
EVA1C	0.182609	3.23189	0.28571	1
AMOT	-0.192352	5.37361	0.285723	1
SMIM7	0.138371	4.69621	0.28595	1
KARS	-0.116062	7.38369	0.286081	1
RP11-298I3.3	0.509414	-0.604106	0.286096	1
LETMD1	-0.149805	5.66949	0.286128	1
FGFR3	0.698092	1.34687	0.286443	1
RPS15	-0.169004	7.94143	0.286488	1
RP11-139E19.1	-0.275559	2.18662	0.286496	1
ZFPM2	0.346465	1.17873	0.286541	1
PCDH1	0.22056	4.83184	0.286627	1
ABCA13	-0.552313	-0.24726	0.286704	1
RP11-644F5.11	-0.270523	2.57384	0.286783	1
AC016738.4	-0.483868	0.681737	0.2868	1
CDK9	0.160623	4.90852	0.286896	1
IL12RB2	-0.499384	-0.926158	0.286898	1
TOP1MT	-0.134463	5.50634	0.286964	1
ZNRD1	-0.218282	2.45842	0.287342	1
RP11-486G15.2	0.383098	0.272447	0.287478	1
BDH1	-0.273157	4.12799	0.287761	1
NDFIP2	0.14392	7.07824	0.2879	1
TMEM59L	0.450391	-0.344676	0.288063	1
RPN2	0.117172	8.96566	0.288189	1
RP11-572P18.1	-0.320186	2.31492	0.288319	1
SUN3	-0.624243	-1.04417	0.288387	1
AHR	0.154913	5.42588	0.288453	1
MUTYH	-0.233029	3.18712	0.288549	1
KCND1	0.388409	1.80697	0.288559	1
CCDC88B	0.287894	1.83141	0.288561	1
RPS2	-0.163427	10.0145	0.288634	1
MKNK1	0.20654	3.97888	0.288851	1
ZSWIM4	0.211614	3.49096	0.288889	1
MAGEB6	-0.637361	-0.537318	0.289044	1
ZNF852	-0.509929	-0.795355	0.289071	1
OBSL1	-0.13643	6.18241	0.289146	1
SIGLEC22P	0.676571	-0.464482	0.289228	1
CENPB	-0.129686	7.79347	0.289236	1
NDFIP1	0.117644	7.02071	0.289408	1
RPS8	-0.253337	9.18335	0.289651	1
TBC1D20	0.113417	6.43623	0.289654	1
NOX5	-0.411153	0.303965	0.289819	1
POLRMTP1	-0.325415	0.654883	0.289858	1
KLF12	-0.140804	5.82012	0.289905	1
RP11-313D6.4	0.482492	-0.260383	0.290003	1
C2CD4D	-0.310436	1.41751	0.29007	1
MROH2A	-0.692136	-0.591603	0.290143	1
CLU	0.578854	1.65115	0.290266	1
FAH	0.154173	5.40276	0.290298	1
RP11-396C23.2	-0.488018	-0.219467	0.290341	1
ZNF275	0.235996	3.83098	0.290488	1
HAGLR	-0.173571	4.91304	0.290767	1
TRIB3	-0.211903	6.67431	0.290826	1
TMEM219	0.136892	5.32257	0.29084	1
C9orf43	-0.639058	-0.723097	0.290858	1
FKBP4	-0.146155	6.45749	0.290888	1
L3MBTL2	0.130467	4.63127	0.291092	1
TMEM167A	0.130129	7.28918	0.2911	1
RP11-169K16.9	0.420874	-0.0173238	0.291137	1
CH17-260O16.1	0.45542	-0.784486	0.29128	1
KIAA0368	-0.126229	6.93608	0.291326	1
SCYL2	0.136805	6.68565	0.291477	1
SLC38A6	0.186066	4.5833	0.29152	1
RP11-158L12.4	0.393124	0.620491	0.291592	1
UBE2G2	-0.121261	6.52169	0.291672	1
PTK2B	-0.256206	2.03892	0.291708	1
EMG1	0.241899	2.29496	0.292031	1
SCAND2	0.327302	1.0535	0.292088	1
RP11-440D17.4	-0.344856	0.20547	0.292366	1
APOC1	-0.319528	3.80124	0.292371	1
CMBL	-0.176046	4.35758	0.29271	1
SRRM5	0.624351	-1.06095	0.292726	1
RP11-59E19.1	-0.46791	-0.492498	0.292765	1
SMNDC1	0.134387	5.64134	0.292768	1
ST5	-0.171396	5.20173	0.292871	1
MRPL33	0.174861	5.09031	0.292929	1
KCNK13	-0.866724	0.525705	0.292932	1
ZCCHC6	-0.139064	5.0525	0.292938	1
CTC-490E21.14	0.487747	-0.257241	0.292971	1
RP11-660L16.2	-0.468063	-0.958777	0.292975	1
LYG1	0.57501	-0.601696	0.293148	1
EPHA4	0.579236	-0.0526216	0.293359	1
RIBC1	-0.43647	-0.592586	0.293518	1
RP11-373A9.3	-0.660829	-0.873316	0.293525	1
PRKRA	0.137969	5.09414	0.29354	1
MYL6	0.217694	7.01757	0.29379	1
ATF6	0.119817	7.11678	0.293862	1
ABCA6	0.446425	-0.324668	0.293872	1
MYL6B	0.171203	4.53497	0.294046	1
RP3-509I19.11	-0.493099	-0.272354	0.294186	1
DOCK3	0.314315	0.522949	0.294229	1
CENPV	-0.219851	4.13403	0.294369	1
ZMYM4	0.134633	6.1664	0.294419	1
CHODL	0.547438	0.711607	0.294622	1
CEP57L1	-0.158384	3.92829	0.294874	1
RP4-669P10.18	-0.414468	0.22729	0.294927	1
NR4A3	-0.339797	4.80926	0.294958	1
TOMM34	-0.116388	6.97843	0.295011	1
B3GAT2	0.609772	-0.504777	0.295129	1
SIX5	-0.28813	1.07319	0.295197	1
RP4-694B14.5	-0.300601	0.898881	0.295345	1
RP11-84E17.1	0.310802	0.840912	0.295393	1
DUXAP10	-0.187771	3.28905	0.295488	1
KHSRP	-0.141714	8.02176	0.295748	1
ZNF385C	0.592313	-0.860358	0.295931	1
SERPING1	0.449707	1.74358	0.296019	1
RP11-475C16.1	-0.264955	2.14069	0.296115	1
AC079807.2	0.473116	-0.260484	0.296183	1
RP11-59C5.3	-0.303377	1.15358	0.296291	1
RP11-442J17.4	-0.65873	-0.212051	0.296383	1
ARNT2	-0.128111	7.41389	0.296384	1
SERPINB8	0.247276	4.06128	0.296612	1
DPY19L1	0.123613	6.41936	0.296708	1
CHAC1	-0.565185	2.79206	0.296865	1
CWC27	-0.18535	5.00654	0.296919	1
ATP8A2	-0.280148	2.30265	0.296924	1
LRRC75A-AS1	-0.177695	7.99434	0.297127	1
PLOD2	0.146923	6.93451	0.297402	1
DNAJC21	-0.121986	6.4549	0.297425	1
MINPP1	0.138943	5.54949	0.297502	1
COL6A3	0.558267	-0.220505	0.297508	1
UGGT2	0.140736	6.11607	0.297513	1
CD3EAP	-0.201718	3.22864	0.297581	1
GLDC	-0.171112	4.26216	0.29771	1
TRA2A	0.126858	5.44941	0.297742	1
CLGN	-0.436476	2.96289	0.297884	1
PHLPP1	-0.141537	5.52167	0.298078	1
PCDH9	-0.179494	4.18697	0.298087	1
JADE2	-0.172323	6.52224	0.298119	1
KLHL28	0.148498	4.43864	0.298167	1
SGPP1	0.179669	5.39193	0.298233	1
THOC3	-0.160205	4.29903	0.298352	1
LAP3	0.164411	6.60351	0.298427	1
RP11-131M11.2	-0.472025	-0.474432	0.298436	1
LARP1B	-0.147895	4.71897	0.298538	1
LYPD3	0.640046	-1.29219	0.298624	1
GIT2	0.146183	4.19469	0.298985	1
KIF13A	0.159492	6.49757	0.298994	1
AC010890.1	-0.27421	0.966341	0.299014	1
RP11-12A20.7	-0.477289	-0.615897	0.299129	1
LPIN1	0.141272	5.64031	0.299186	1
RP11-29H23.1	0.286271	0.649262	0.29946	1
CH17-55D9.1	-0.344893	1.10044	0.299462	1
ZMYND19	-0.151278	5.00573	0.29963	1
ZDHHC21	0.140365	5.08912	0.299684	1
PPIG	-0.19694	6.85938	0.299827	1
PAQR8	0.165397	6.65395	0.300118	1
RP4-644L1.2	-0.57954	0.0747919	0.300127	1
CUBN	0.263398	3.34025	0.300292	1
FERMT2	0.147295	6.16581	0.30047	1
RP11-480I12.5	-0.277968	2.68611	0.300474	1
NGRN	-0.130714	4.47911	0.300544	1
INTS4P1	-0.331013	1.03003	0.300557	1
CAND2	-0.335028	0.317716	0.300699	1
CTD-2003C8.1	-0.29782	1.09231	0.300702	1
TMEM25	0.3184	2.19032	0.300742	1
SLC45A2	-0.245383	6.25564	0.300838	1
ANKMY1	-0.219095	2.80487	0.300928	1
MRPL10	-0.161632	4.01058	0.301039	1
AKR7L	0.543808	-1.09414	0.301153	1
HOXD9	-0.23315	3.25753	0.301252	1
TNFAIP1	0.127266	5.93495	0.301262	1
PLEKHB1	-0.23841	3.08191	0.301283	1
AFAP1L1	-0.138308	6.22603	0.301385	1
NDUFB1	0.162939	5.7824	0.301481	1
HECW2	0.756164	0.177207	0.301486	1
DLEU2	0.217992	2.29698	0.301545	1
DDX51	-0.184629	4.37256	0.30175	1
ZNF385B	-0.302741	1.42473	0.301759	1
LATS2	0.122316	6.3988	0.301984	1
ABI1	0.119486	6.05806	0.301996	1
2019-03-02	-0.186637	3.74869	0.302025	1
MGP	-0.417171	0.810851	0.302034	1
RP11-514P8.12	0.354637	0.859758	0.302035	1
RP4-646B12.2	-0.601275	-0.0282741	0.302118	1
2019-09-04	-0.19927	3.92955	0.302196	1
ASNSP1	-0.593944	1.07193	0.30227	1
RP11-257O5.2	0.206923	2.52198	0.302434	1
AMPD3	0.357155	0.822154	0.302526	1
GLYATL2	-0.421042	-0.751674	0.302633	1
FYN	0.139798	6.23968	0.302714	1
PLEKHA5	-0.138216	6.87379	0.302722	1
HEXA	0.231876	4.49103	0.302866	1
GCSAML	0.338742	1.51369	0.302888	1
ZDHHC1	0.237883	2.80859	0.303038	1
SOWAHA	-0.557168	-0.461708	0.303101	1
CTD-2260A17.1	0.689644	-1.01841	0.30325	1
FBLN7	0.505172	-0.910676	0.303331	1
RP11-259N19.1	-0.270573	2.74222	0.30336	1
RP11-367H5.5	-0.49775	-0.0923696	0.303478	1
LAMB3	0.208246	4.51846	0.303484	1
PPP2R4	-0.179577	7.77381	0.303485	1
CLUH	-0.181362	7.27068	0.303565	1
TIMM8A	-0.183023	3.85	0.30382	1
TWIST1	-0.278994	3.98181	0.303929	1
IL12A	-0.431902	0.322856	0.303964	1
SLC6A9	-0.240858	2.05109	0.30405	1
ZNF730	0.417113	-0.334188	0.304324	1
CTD-3195I5.3	0.498949	-1.03716	0.304475	1
MORN4	0.240168	2.42457	0.304506	1
ZSCAN25	0.191027	4.36969	0.304529	1
RP11-296I10.6	0.289389	1.74395	0.30463	1
LTBP3	0.218923	6.82333	0.304783	1
RP11-199F6.9	-0.367198	1.34155	0.304901	1
MYO5B	-0.712929	0.108664	0.30495	1
RP11-274B21.11	0.252767	3.15117	0.305126	1
TMEM150A	0.178524	4.25343	0.305274	1
XXbac-B476C20.9	-0.522154	0.116143	0.305454	1
HLA-DPA1	0.493656	0.487538	0.305496	1
ALG11	0.143779	4.56369	0.305586	1
EMBP1	0.31611	0.533739	0.30562	1
SNX18	-0.116994	5.96133	0.305843	1
KDM4D	0.291376	0.934422	0.305862	1
LIG3	-0.167818	5.81615	0.305896	1
SPEG	0.299134	1.72743	0.306035	1
RMI2	-0.145806	4.39869	0.306049	1
MOSPD3	0.228464	3.28798	0.306076	1
RP11-143J12.2	-0.409957	-0.209648	0.30612	1
ID1	0.149423	4.80826	0.30618	1
CCNG2	0.276439	4.8908	0.306217	1
PFKL	-0.146787	6.59499	0.306371	1
CTD-3083F21.1	0.411095	-0.61942	0.306545	1
RPH3A	-0.559247	2.15123	0.306629	1
CIITA	0.372023	0.458481	0.306763	1
POLE2	-0.152006	5.16459	0.306789	1
PCDHB8	0.319402	1.71784	0.306899	1
TIMM13	-0.144843	4.89919	0.307009	1
PLIN3	0.138168	5.16647	0.30713	1
IRX6	-0.258011	1.80418	0.307151	1
ATP13A2	-0.184522	6.14533	0.307209	1
GSTCD	-0.138865	4.71467	0.307223	1
CLHC1	0.216706	2.28762	0.307245	1
RRS1	-0.154602	4.95912	0.307247	1
HOTAIRM1	0.310719	0.278716	0.307301	1
DDB1	-0.133627	8.36162	0.307824	1
LIMS2	0.614306	-0.26751	0.307901	1
CLCN3	0.118659	7.63464	0.308176	1
RPS11	-0.179777	9.74763	0.308188	1
NOC2L	-0.147061	6.74143	0.308248	1
LAMA5	0.23041	5.6288	0.308272	1
RP11-479G22.8	0.319897	1.18399	0.308394	1
TMEM38B	-0.136968	5.80915	0.308416	1
TMEM30A	0.128363	7.56207	0.308472	1
TUBB2B	-0.152205	4.15237	0.308553	1
RP13-20L14.6	-0.526861	-0.808843	0.308621	1
IRF2BPL	-0.144413	5.87107	0.308688	1
IFT88	-0.156287	5.48169	0.308698	1
MED28	0.160212	5.39169	0.308723	1
SPAG8	0.479761	-0.355685	0.309118	1
LMBR1L	0.176328	4.14656	0.309135	1
SHISA2	-0.238858	4.25693	0.309136	1
EIF2D	-0.116556	6.73089	0.309289	1
CARD6	0.249497	3.10478	0.309425	1
CCDC112	-0.231708	4.88293	0.309434	1
NAAA	-0.200295	4.17269	0.309564	1
NCEH1	0.138988	5.08556	0.309642	1
RP11-666A8.13	-0.653495	-0.624464	0.309676	1
MACROD1	-0.202878	4.08668	0.309863	1
ALDH3A2	0.121208	5.79836	0.310243	1
TAZ	-0.181642	3.94062	0.310422	1
LYAR	-0.165704	5.19451	0.310453	1
HPSE	0.223925	3.00494	0.31054	1
GCNA	-0.280803	1.43173	0.31058	1
RBPMS	0.158753	4.7241	0.310605	1
TMEM107	-0.167691	3.40488	0.310652	1
C15orf61	-0.386752	0.520188	0.310698	1
MRPL24	-0.153015	6.73678	0.311011	1
PRKAR2B	-0.147117	4.59781	0.311019	1
RP11-87H9.4	0.269197	1.46922	0.311098	1
TMEM141	0.276462	2.2238	0.31112	1
RP11-889L3.1	-0.492635	0.128871	0.311185	1
DNAH17	0.270449	0.99959	0.311576	1
RP11-188C12.2	0.650488	-1.01991	0.311593	1
PLCL1	-0.245185	3.11501	0.31172	1
C16orf86	-0.387882	0.611559	0.31181	1
CEP131	-0.174427	4.59377	0.312149	1
TBC1D14	-0.120367	7.38393	0.312462	1
ADAMTS1	0.262742	3.41784	0.312512	1
SGSH	0.144562	5.2419	0.312591	1
ASB14	-0.328182	1.06762	0.312594	1
MYC	-0.269193	7.30416	0.312682	1
TMEM154	0.394631	1.07623	0.312721	1
IGFBP6	0.283511	1.55013	0.312838	1
MEMO1	0.26765	2.07031	0.312956	1
RP11-255C15.3	-0.498413	-0.547697	0.313089	1
PRICKLE2	0.205442	3.29638	0.313178	1
QDPR	-0.133973	7.27187	0.313188	1
ILF2	-0.121848	8.52734	0.313216	1
C1orf35	-0.183231	4.88221	0.313285	1
RTN4R	-0.204546	3.30849	0.313319	1
AMACR	-0.270402	0.813078	0.313369	1
TRIM6	0.230081	3.06266	0.313488	1
POC1A	-0.140745	4.91065	0.313667	1
AC006042.6	0.500998	-0.848333	0.313734	1
SAMD8	0.135115	5.51746	0.313804	1
APOL2	0.175911	4.56344	0.313953	1
CHKB	0.552569	-1.01038	0.313973	1
MLLT11	0.18916	4.09335	0.314148	1
CHN1	-0.216867	3.21616	0.314206	1
SLC16A1	-0.228298	4.55121	0.314264	1
VGF	-0.286542	8.00345	0.314662	1
FOXD2	-0.234447	2.37937	0.31473	1
RP11-347E10.1	0.354746	2.53729	0.314856	1
PMP22	0.118944	7.55633	0.314922	1
METTL13	-0.130582	6.59299	0.314929	1
RBM20	0.391637	1.51972	0.314945	1
TIMP3	0.257039	9.42223	0.314992	1
FAP	-0.277122	4.70265	0.315165	1
MGST1	-0.198664	4.0517	0.315213	1
JAK2	0.142596	4.51932	0.315252	1
ASPH	0.147045	8.04897	0.315289	1
RP11-267N12.3	-0.326496	0.745145	0.315541	1
RP11-589P10.5	0.328558	0.0880942	0.315654	1
RAVER2	-0.132074	5.3439	0.316018	1
RP11-299G20.5	0.415045	-0.6929	0.316079	1
CENPJ	-0.16637	6.30984	0.316135	1
OGDHL	-0.273859	3.43738	0.316146	1
PSEN1	0.118988	6.27509	0.31615	1
FAM175B	0.131835	4.84854	0.316161	1
RAB5A	0.119584	6.11215	0.316313	1
TLK1	0.125524	6.11008	0.316348	1
NOM1	-0.137643	5.73219	0.316367	1
CTD-2574D22.3	0.284119	1.02946	0.316506	1
RP11-196G11.5	0.190181	2.99125	0.316524	1
GPM6B	-0.16265	8.5345	0.316568	1
LTBP2	0.26728	4.43692	0.316763	1
CYC1	-0.142465	7.39944	0.316788	1
VPS9D1	0.199184	2.41387	0.316832	1
CKMT2	0.454717	-0.101964	0.316874	1
CCNT2	0.127711	5.82114	0.31695	1
EEF1A1P5	-0.181823	4.9808	0.317051	1
LIG1	-0.13076	5.70674	0.317175	1
TLR5	-0.377973	1.83684	0.3172	1
PKD2	0.137429	6.57766	0.31747	1
TRAF3IP2	-0.128786	6.45257	0.317489	1
RGL1	0.227984	4.27737	0.31763	1
FBXL19	0.161063	4.92145	0.317643	1
TET2	0.160114	4.21046	0.317645	1
ATHL1	0.233273	4.3935	0.317755	1
VRK1	-0.131705	5.6186	0.317809	1
RP11-583F2.1	-0.579276	-1.17332	0.31819	1
EMID1	0.331787	1.68363	0.318315	1
SH3D19	0.142953	6.05755	0.318383	1
ZNF689	-0.351811	5.84156	0.318454	1
GPCPD1	0.122949	6.18115	0.318469	1
CTD-2560K21.6	0.442282	-0.769316	0.318506	1
ITK	0.522076	-0.500525	0.31856	1
MESP1	-0.235442	2.05328	0.318566	1
RP4-665J23.1	-0.246357	1.19351	0.318673	1
BZW1L1	0.398561	-0.288312	0.318685	1
SLC38A1	-0.134662	8.63308	0.318717	1
SIL1	0.157789	4.15383	0.318759	1
RP11-305E6.4	0.331489	1.26486	0.31879	1
MOB3A	0.182645	4.79713	0.318836	1
SLC7A7	0.361343	0.150663	0.318971	1
NKX1-2	-0.672541	0.118567	0.318972	1
SNX11	0.165834	4.44415	0.319042	1
KANK1	-0.135089	7.36619	0.319058	1
PANX2	0.413051	-0.549745	0.319172	1
C19orf43	-0.233104	6.86839	0.31921	1
HOXA1	0.196157	2.60144	0.319318	1
CTA-211A9.5	0.346392	0.828583	0.319351	1
L3MBTL4	-0.17301	3.30362	0.319388	1
RPL22	-0.173481	8.29979	0.319413	1
FGF17	-0.670085	-0.723602	0.319553	1
SUV39H1	-0.182501	3.73548	0.319565	1
RPSAP58	-0.272494	2.5464	0.319638	1
LGALS8	0.135427	6.58674	0.319712	1
MRPS21	-0.151021	6.59403	0.319714	1
DOCK11	-0.145101	4.67917	0.319719	1
RP11-113K21.6	0.546345	-0.873417	0.319993	1
MIS18BP1	-0.123003	6.69184	0.320271	1
FDPS	-0.122461	5.53455	0.320388	1
KATNB1	-0.216997	4.18427	0.320548	1
SSBP3	0.219179	4.23335	0.320603	1
[truncated: 13,871 more rows]

## Sheet: FDR<0.5
	logFC	logCPM	PValue	FDR
SEMA3C	1.08792	5.0359	5.29283e-11	8.39973e-07
BST2	1.12891	5.03803	2.94661e-10	2.33813e-06
IFI6	1.39161	7.61722	5.44204e-10	2.87884e-06
RSAD2	1.99913	1.52871	1.99834e-06	0.00756601
IFI27	1.72263	4.71497	2.38375e-06	0.00756601
IFITM3	0.811952	6.43262	1.52107e-05	0.0402322
DHX58	0.912639	3.8071	5.68154e-05	0.128809
DDX58	0.803579	4.38041	7.44322e-05	0.147655
C21orf91	1.00853	5.83306	0.000137397	0.242277
ITGB8	0.458077	7.087	0.000187972	0.294488
IFIT3	0.961838	5.47477	0.000204119	0.294488
