# Supplementary material for: BORIS/CTCFL promotes a switch from a proliferative towards an invasive phenotype in melanoma cells
Source: Cell Death Discov. 2020 Jan 2;6:1. doi: 10.1038/s41420-019-0235-x (PMC7026120; doi:10.1038/s41420-019-0235-x)
Supplement: Supplementary file 5 — Table S3-DEGs BORneg vs BORpos [file 41420_2019_235_MOESM5_ESM.xlsx]

## Sheet: edgeR BORneg vs BORpos
	logFC	logCPM	PValue	FDR
CTCFL	5.95012	8.14379	1.69231e-90	2.6857e-86
TFPI2	3.98778	4.80397	3.65986e-54	2.9041e-50
TCHH	3.70118	3.22991	6.73442e-45	3.56251e-41
CHGB	3.93894	1.95311	4.50948e-43	1.78913e-39
STON1	-2.20248	4.73259	1.89526e-35	6.01555e-32
IFI6	2.88978	7.61722	1.28426e-34	3.39686e-31
IFI27	4.79542	4.71497	8.52805e-32	1.93343e-28
CPE	5.02103	2.40845	2.25292e-31	4.46923e-28
SLC44A5	4.82966	1.73399	5.31065e-31	9.36444e-28
CREM	1.5644	5.53589	4.61399e-30	7.32241e-27
SLC27A2	5.494	2.32983	2.36486e-29	3.41185e-26
BST2	1.97404	5.03803	8.58382e-28	1.13521e-24
GUCY1A2	5.65566	-0.318524	1.42195e-27	1.73588e-24
KIAA1024	1.94695	3.97715	3.65299e-26	4.14092e-23
HS6ST3	9.84173	0.157241	1.10553e-25	1.16965e-22
TAP1	1.61625	5.67528	1.93684e-25	1.9211e-22
ITGA1	1.41099	6.40358	5.0705e-25	4.59402e-22
KLHDC8A	5.59531	3.09708	5.21061e-25	4.59402e-22
SEMA5B	9.2239	-0.397386	1.58007e-24	1.31978e-21
TNFRSF19	1.38701	8.19435	2.84751e-24	2.2595e-21
RIMS2	1.46534	4.52734	3.61347e-24	2.73075e-21
MUM1L1	2.86857	5.4782	3.43725e-23	2.47951e-20
HIST1H2AC	2.47077	2.24066	4.51271e-23	3.11377e-20
EGLN1	1.40085	8.89079	5.4235e-23	3.58629e-20
CLDN1	2.50917	2.80307	5.69018e-23	3.61212e-20
NR4A2	2.41187	3.61225	1.02396e-22	6.25008e-20
CEMIP	3.58868	6.43099	1.27102e-22	7.47074e-20
SPTBN4	3.89345	1.99521	1.7089e-22	9.68578e-20
INHBA	5.90735	1.79658	1.89058e-22	1.0346e-19
TIMP1	1.62488	7.38215	3.10426e-22	1.64215e-19
CXCL10	3.45827	1.70348	3.47044e-22	1.77664e-19
ECEL1	10.2913	0.592033	3.58799e-22	1.77942e-19
DNER	3.14776	4.05918	3.76711e-22	1.81164e-19
KCNJ11	9.37644	1.52813	6.04652e-22	2.8223e-19
LGI3	-1.72048	5.38386	7.28266e-22	3.30217e-19
CREG2	5.25384	2.03379	1.27173e-21	5.60622e-19
CHMP1B	1.58208	5.59315	2.13225e-21	9.14562e-19
STEAP2	3.21996	2.92205	2.5215e-21	1.05306e-18
SLC30A10	1.70341	3.47413	5.90726e-21	2.4038e-18
GRAMD1B	3.78269	5.94886	2.85123e-20	1.13123e-17
VEGFC	4.16845	0.328498	3.12723e-20	1.18297e-17
MFGE8	-1.16066	7.45775	3.13072e-20	1.18297e-17
CXCL8	5.54755	5.86632	5.21459e-20	1.92455e-17
BCHE	-1.54035	6.70577	5.74022e-20	2.05154e-17
CYP27B1	3.53307	1.64759	5.81722e-20	2.05154e-17
NTRK1	4.17054	0.68929	6.47437e-20	2.23366e-17
PLXNA4	7.32765	1.48222	6.65901e-20	2.24848e-17
CPM	-1.39336	3.81576	8.76598e-20	2.8241e-17
MEI4	5.2468	0.324073	8.83866e-20	2.8241e-17
TMC7	2.71808	2.32365	8.8976e-20	2.8241e-17
ANXA6	-1.11203	6.23106	9.5212e-20	2.96277e-17
C3	5.6041	2.91199	1.39692e-19	4.26328e-17
FLNC	-2.013	3.43057	1.66625e-19	4.98931e-17
CHRDL2	6.40899	1.54903	2.09037e-19	6.14337e-17
IFITM1	3.04144	2.55606	2.99552e-19	8.64345e-17
RASGEF1C	5.2047	-0.456788	4.25046e-19	1.20455e-16
C20orf82	1.34943	4.10183	5.84485e-19	1.62733e-16
GFRA1	7.50131	0.991628	1.03805e-18	2.84033e-16
RIPOR2	-1.4554	4.4261	1.07613e-18	2.8946e-16
NTS	5.71576	0.566553	1.43816e-18	3.80393e-16
RDH10	1.79842	5.2538	2.59134e-18	6.74173e-16
NKX2-1	10.2393	0.53831	3.50825e-18	8.97998e-16
CRTAC1	2.00378	3.11068	3.7726e-18	9.50335e-16
ACTL8	3.68477	1.44067	3.89819e-18	9.66629e-16
CTNNAL1	-1.17101	5.05286	4.4509e-18	1.0867e-15
PRSS23	-1.24307	6.22102	4.65285e-18	1.1188e-15
CTD-2021J15.2	2.6209	1.69816	5.24928e-18	1.24338e-15
CAP2	-1.03608	6.44325	5.47046e-18	1.27671e-15
CHRNA3	5.65844	2.26028	8.93534e-18	2.04027e-15
STC1	4.67831	1.5643	8.9993e-18	2.04027e-15
TRIM67	4.08296	2.42149	1.07465e-17	2.40207e-15
TMEM132E	7.9995	0.979944	1.40205e-17	3.09036e-15
ADAMTSL3	4.21606	0.933497	1.74852e-17	3.80124e-15
GDF6	8.80897	0.987416	1.86262e-17	3.99456e-15
PLD1	1.34661	6.54988	2.09389e-17	4.43066e-15
NFATC2	-1.36114	8.7151	4.07145e-17	8.50183e-15
FAT4	4.4822	0.429291	4.6327e-17	9.54817e-15
TGFBR2	-0.899318	6.8063	4.88721e-17	9.94359e-15
IL7R	7.39851	-0.260606	5.08911e-17	1.02233e-14
MDGA1	1.8609	4.63785	5.2163e-17	1.03478e-14
SESN3	-1.20506	6.37403	5.3513e-17	1.04846e-14
FAM69C	-2.51792	1.60682	5.55558e-17	1.07521e-14
CTLA4	4.92357	1.13475	6.54293e-17	1.24306e-14
PTGS2	3.95364	4.61126	6.57955e-17	1.24306e-14
BMP2	5.36963	1.48915	7.24024e-17	1.3518e-14
SFRP5	6.06986	1.60271	7.94425e-17	1.46599e-14
ARHGAP31	-1.09928	6.34377	1.92224e-16	3.50644e-14
PSMB9	1.67327	3.95462	3.34032e-16	6.02397e-14
CLGN	3.41084	2.96289	3.71154e-16	6.61821e-14
PDZD4	-1.63404	3.08536	4.63651e-16	8.17571e-14
ANKRD19	2.08568	2.40816	5.41087e-16	9.42218e-14
MERTK	1.66586	3.58052	5.46214e-16	9.42218e-14
NEK5	2.56347	1.51677	7.10554e-16	1.21253e-13
TM7SF2	1.91737	4.50093	7.61888e-16	1.28629e-13
CDH19	1.43037	5.61421	7.80768e-16	1.30429e-13
BMP6	4.89212	3.00171	8.17256e-16	1.35103e-13
GABPB2	1.59748	3.84484	8.83501e-16	1.43563e-13
SMOX	1.32264	4.35778	8.86528e-16	1.43563e-13
PDE3A	4.92588	0.453154	8.95829e-16	1.43604e-13
SLC35D3	5.63163	0.689998	9.06327e-16	1.43834e-13
SPP1	2.33706	6.26866	9.93217e-16	1.55029e-13
EOMES	3.26341	2.21944	9.96408e-16	1.55029e-13
GPR160	1.54832	4.41406	1.03534e-15	1.59523e-13
GABBR2	4.71123	0.54877	1.32552e-15	2.02269e-13
NFKB2	1.28083	4.92114	1.35685e-15	2.05078e-13
IFIH1	1.72401	4.70333	1.43976e-15	2.15556e-13
CCDC184	4.36503	1.00012	1.55632e-15	2.3083e-13
ALOXE3	5.80511	0.0947984	1.63106e-15	2.39675e-13
MEGF11	2.97662	0.445199	1.73054e-15	2.5196e-13
FLT4	5.41373	1.13611	1.85721e-15	2.67944e-13
CXCL11	4.21889	1.31029	2.00731e-15	2.86992e-13
FAM124A	1.36263	3.93485	2.50763e-15	3.55322e-13
LHX9	2.57883	1.72285	2.72604e-15	3.82852e-13
SAMHD1	1.2835	5.17579	2.82554e-15	3.93345e-13
MAP7	3.98442	1.74926	6.05618e-15	8.35753e-13
SPINK2	4.37093	-0.523835	6.83973e-15	9.35746e-13
BIRC3	2.99685	2.1356	8.30724e-15	1.1268e-12
SYNM	-0.848024	7.89942	1.06077e-14	1.42665e-12
BATF2	1.95283	1.89667	1.50357e-14	2.00518e-12
STMN1	-1.07389	8.30716	1.63102e-14	2.15702e-12
XIRP1	6.85343	-0.0803309	1.96299e-14	2.5746e-12
FAM114A1	-1.33287	5.04642	2.05327e-14	2.67093e-12
HACL1	1.41308	5.82757	2.20075e-14	2.8395e-12
PDGFRL	2.48278	1.12156	2.4489e-14	3.1342e-12
C1QL1	-1.65186	3.4161	2.49443e-14	3.14474e-12
PCDHAC1	3.54307	0.895522	2.49677e-14	3.14474e-12
SLC16A6	1.76011	5.50812	2.89301e-14	3.61512e-12
SPOCK1	3.13683	1.30218	3.167e-14	3.92658e-12
AVPI1	1.09894	4.71943	3.30101e-14	4.06102e-12
CDK5R2	4.29215	0.365965	3.3452e-14	4.08372e-12
GNG2	-0.903901	5.66242	3.67263e-14	4.44921e-12
TLL2	4.46093	0.641528	3.80827e-14	4.57858e-12
CADM4	-0.98004	5.46106	3.9182e-14	4.67533e-12
ARX	2.80784	1.44509	4.04937e-14	4.79578e-12
TNFAIP3	1.76203	5.88616	4.09235e-14	4.81078e-12
PLEKHA5	1.01714	6.87379	4.31902e-14	5.03991e-12
HIST1H2BD	2.78583	0.986456	4.44052e-14	5.14388e-12
KDR	-1.83735	3.76118	5.02593e-14	5.77981e-12
NOG	8.50987	-1.02718	5.47969e-14	6.2563e-12
ASB4	1.97868	1.52092	6.57298e-14	7.45094e-12
TMEM229A	3.79579	-0.153131	6.81052e-14	7.66545e-12
TMEM106C	-0.961985	7.40673	7.36944e-14	8.23613e-12
AC000403.4	3.32734	0.00687757	8.11309e-14	9.00382e-12
IGSF9	4.45229	-0.057229	8.30814e-14	9.15627e-12
CLSTN2	5.79141	-0.986177	1.05667e-13	1.15651e-11
LDLRAP1	-0.991633	4.5495	1.07702e-13	1.17071e-11
FAM201A	6.26702	-1.27492	1.20119e-13	1.2968e-11
NPBWR1	7.94551	0.156049	1.22871e-13	1.31754e-11
PDE5A	1.61352	2.63666	1.28407e-13	1.36767e-11
IL33	6.35454	2.03142	1.29699e-13	1.37221e-11
BTBD11	7.38833	-0.321293	1.64073e-13	1.7244e-11
GRIK3	8.25292	-1.22673	1.81405e-13	1.89401e-11
SHISA2	1.72537	4.25693	1.98892e-13	2.06302e-11
NELL1	4.04726	0.937613	2.03182e-13	2.09383e-11
STXBP6	-0.969654	5.37495	2.28112e-13	2.33557e-11
NMUR1	3.45257	1.16612	2.33894e-13	2.37942e-11
ATP8A2	1.88498	2.30265	2.35727e-13	2.38279e-11
EPHB6	6.79877	-0.102592	2.73887e-13	2.751e-11
PCCB	0.966655	6.39154	3.61049e-13	3.60368e-11
CPA4	4.83539	0.817458	3.67536e-13	3.64523e-11
SLITRK5	2.21334	2.85992	3.69806e-13	3.64523e-11
TNFAIP2	3.12436	2.42376	3.73204e-13	3.65602e-11
ITIH5	-1.45681	8.20918	4.54835e-13	4.42836e-11
AKAP12	-1.02226	7.39252	4.63308e-13	4.48335e-11
PRKD3	0.991633	8.64254	5.29366e-13	5.09154e-11
RERG	7.31958	0.355652	5.502e-13	5.26005e-11
SLCO4C1	4.97954	0.410957	5.93355e-13	5.63865e-11
CGA	8.05626	0.305137	6.64477e-13	6.27694e-11
SLC29A3	2.42821	1.84395	6.83652e-13	6.41985e-11
AC078937.4	2.72589	2.06553	7.59799e-13	7.09294e-11
EML6	1.71908	3.06546	7.74426e-13	7.18722e-11
CD36	3.1789	1.7158	7.81703e-13	7.21258e-11
MAP3K15	3.84907	-0.0780106	7.97182e-13	7.31288e-11
EPHA6	3.65151	0.0866949	8.02978e-13	7.32371e-11
BDNF	2.63029	1.79353	9.43577e-13	8.55689e-11
CYP26A1	4.63296	0.212661	9.65458e-13	8.70558e-11
AC007743.1	6.6797	-0.965387	1.07245e-12	9.6157e-11
C1orf233	-1.37881	3.43115	1.2371e-12	1.10297e-10
FHL1	-1.36517	3.58483	1.284e-12	1.13839e-10
EXOC3L1	2.80317	0.292756	1.32907e-12	1.1718e-10
ENPP1	-1.43363	3.67403	1.40667e-12	1.23336e-10
FIBCD1	6.77736	-0.138239	1.50453e-12	1.30999e-10
IDH2	-1.01655	5.78719	1.51058e-12	1.30999e-10
BMPER	6.13972	-0.680171	1.69183e-12	1.4592e-10
ZC3H11B	1.67947	2.79069	1.86021e-12	1.59576e-10
WNT11	4.44655	0.987018	2.06442e-12	1.76142e-10
SLCO5A1	1.59273	3.69277	2.21146e-12	1.87679e-10
NKAIN1	2.72809	1.74602	2.40517e-12	2.03032e-10
DPEP2	5.17568	-1.0903	2.42769e-12	2.03849e-10
SPSB4	6.74604	-0.883089	2.59856e-12	2.17048e-10
XYLT1	-1.35863	6.82723	2.65432e-12	2.20545e-10
LMO2	3.13744	0.978809	2.71757e-12	2.24624e-10
IL1B	5.53516	4.31161	3.04709e-12	2.50556e-10
FER1L4	4.02177	0.165321	3.35173e-12	2.74185e-10
IQGAP2	2.93625	2.79322	3.4639e-12	2.81908e-10
RP1-90G24.5	1.67422	3.70078	3.82594e-12	3.09784e-10
PNMT	5.04629	0.652375	4.03066e-12	3.24703e-10
LTBP2	1.86278	4.43692	4.45279e-12	3.56898e-10
GRM4	9.03604	-0.585435	4.55922e-12	3.63043e-10
CGB2	5.00125	-0.660148	4.57522e-12	3.63043e-10
GAL3ST1	8.27139	-1.17003	4.66095e-12	3.68007e-10
AC145110.1	3.09163	0.519437	4.76821e-12	3.73565e-10
SSPO	6.65845	0.571425	4.77844e-12	3.73565e-10
ST8SIA1	-1.09606	5.44922	5.12761e-12	3.98898e-10
IL36G	6.60603	0.598284	5.2035e-12	4.02827e-10
RIMS4	4.35799	1.93411	5.35538e-12	4.12572e-10
SCN9A	3.39741	-0.384797	5.59898e-12	4.29255e-10
DLL4	4.68101	0.711877	6.10398e-12	4.65722e-10
HBQ1	1.92226	1.08249	6.29503e-12	4.78e-10
EPB41L4B	5.69271	1.50865	6.47619e-12	4.89415e-10
HBEGF	2.17402	2.51792	7.69345e-12	5.7865e-10
RBP4	5.05147	-0.861387	7.77282e-12	5.81861e-10
UNC5B	4.82057	1.22376	7.84678e-12	5.84641e-10
BTD	1.00309	4.64952	8.23555e-12	6.10739e-10
INSM2	2.66704	-0.0852257	8.37171e-12	6.17949e-10
PRKAG2	1.38747	3.82576	8.47377e-12	6.19723e-10
PKNOX2	-1.14577	4.16246	8.47384e-12	6.19723e-10
TIMP2	-0.79594	8.80446	8.55472e-12	6.20638e-10
SCARA5	1.457	5.16553	8.56457e-12	6.20638e-10
MYRF	3.47105	3.97197	9.84349e-12	7.08987e-10
VGLL3	8.14602	-1.33697	9.8731e-12	7.08987e-10
MCC	-0.79265	7.04311	1.05111e-11	7.51403e-10
SLC44A2	-0.9269	6.06371	1.09554e-11	7.79653e-10
TBC1D4	-0.830165	9.87414	1.11756e-11	7.91769e-10
AC144521.1	3.16839	-0.110422	1.17448e-11	8.28402e-10
LSR	1.23281	4.30671	1.18483e-11	8.32005e-10
CTB-55O6.8	2.20609	1.50562	1.19498e-11	8.35432e-10
SDK2	5.31219	0.220458	1.23156e-11	8.57231e-10
SMPDL3B	2.35211	0.731941	1.29341e-11	8.96348e-10
GYG2	-1.05339	6.94665	1.31076e-11	9.04424e-10
CYS1	4.09006	0.354452	1.63529e-11	1.12347e-09
AMOT	-1.23861	5.37361	1.65236e-11	1.1303e-09
DNAAF3	2.19208	0.871947	1.67307e-11	1.13375e-09
RP11-21C4.1	5.85751	-1.46602	1.67554e-11	1.13375e-09
TM6SF1	3.84801	0.534898	1.67883e-11	1.13375e-09
PLAC1	1.78527	1.95993	1.93247e-11	1.29951e-09
RP6-24A23.7	8.1233	-1.29483	1.95555e-11	1.30838e-09
CA2	6.9267	-0.758092	1.96216e-11	1.30838e-09
SOX6	-0.930723	5.5093	2.0147e-11	1.33779e-09
RP1-90G24.10	2.30748	0.358565	2.0261e-11	1.33976e-09
MECOM	6.82016	-0.812259	2.05292e-11	1.35186e-09
SNTA1	-1.09869	4.32564	2.12277e-11	1.38715e-09
NTRK2	7.307	1.96976	2.12399e-11	1.38715e-09
EML1	5.04899	-0.361434	2.2272e-11	1.44859e-09
ANKRD20A5P	1.56547	1.91902	2.30283e-11	1.49167e-09
RP11-1134I14.8	6.02407	-1.40682	2.6562e-11	1.71357e-09
ELL2	1.19097	4.33869	2.68344e-11	1.72414e-09
APOD	-1.03351	4.83824	2.70727e-11	1.72663e-09
RSAD2	2.7767	1.52871	2.70908e-11	1.72663e-09
ABLIM1	-1.09771	5.14507	2.72761e-11	1.73149e-09
NMB	1.14645	4.27218	3.30271e-11	2.08821e-09
RAI2	8.32826	-1.19562	3.54403e-11	2.23189e-09
EN2	0.948648	6.19643	3.60778e-11	2.26306e-09
CST1	-2.81041	2.45402	3.64722e-11	2.27879e-09
MTUS2	4.66973	0.58399	3.89754e-11	2.42564e-09
CDH22	9.71665	0.0336398	4.05074e-11	2.51115e-09
LAT2	1.87513	1.08834	4.21152e-11	2.60066e-09
SLC7A11	1.89186	7.4477	4.43692e-11	2.72922e-09
RP11-545A16.3	8.87099	-0.731743	5.02547e-11	3.07931e-09
GDF7	2.27184	2.32092	5.17111e-11	3.15636e-09
GPLD1	2.04097	2.45436	5.43808e-11	3.29986e-09
EPB41L1	-1.2133	3.89222	5.44779e-11	3.29986e-09
ABCA17P	2.10009	0.984355	5.61619e-11	3.38893e-09
RBM47	3.32366	1.47092	5.6415e-11	3.39131e-09
GBX1	4.50053	-0.317086	5.77108e-11	3.45611e-09
TOGARAM2	3.212	0.0613962	6.13185e-11	3.65837e-09
SLC2A4RG	-1.45203	4.56001	6.28668e-11	3.73669e-09
CX3CL1	-1.5258	3.12313	6.45834e-11	3.8244e-09
GPER1	1.81381	2.1583	6.72127e-11	3.94599e-09
RP11-728G15.1	5.25799	-1.4166	6.72918e-11	3.94599e-09
CTNNA2	1.6756	4.39646	6.73827e-11	3.94599e-09
DKK1	4.85621	-1.1733	6.82443e-11	3.98175e-09
CYP1A1	2.11574	3.41988	7.09351e-11	4.12359e-09
SV2A	-0.700307	6.61495	7.97499e-11	4.61909e-09
RCN3	-1.45419	3.96111	8.11363e-11	4.6823e-09
CRABP1	4.56533	-0.23579	9.17599e-11	5.27619e-09
PDGFRA	3.23618	0.538081	9.43883e-11	5.40773e-09
ALX4	4.75263	0.369383	1.02183e-10	5.83327e-09
S100A16	1.31364	3.07657	1.06802e-10	6.07511e-09
OLFML3	-1.0345	4.40766	1.14926e-10	6.51386e-09
CD274	2.19894	0.644709	1.21846e-10	6.8815e-09
RGS2	1.86704	6.02165	1.29754e-10	7.3021e-09
PCOLCE	1.85147	3.01299	1.37036e-10	7.68467e-09
KCNK13	5.06272	0.525705	1.6068e-10	8.96275e-09
TRIM58	1.47572	3.46097	1.60957e-10	8.96275e-09
MMP1	1.88747	1.95038	1.70657e-10	9.46968e-09
TSPAN18	4.96297	-0.692891	1.74892e-10	9.67083e-09
PTHLH	1.91388	1.73678	1.77851e-10	9.80035e-09
WNT9A	2.72595	0.562617	1.80265e-10	9.89896e-09
IFIT2	1.20373	3.59651	1.88391e-10	1.03095e-08
IFITM3	1.19854	6.43262	2.0983e-10	1.14433e-08
SLAIN1	1.58986	3.44353	2.20891e-10	1.20053e-08
RP11-71G12.1	4.79603	-0.805764	2.26062e-10	1.22444e-08
SERPINI1	2.63399	1.51872	2.39881e-10	1.29487e-08
RAB40B	-1.14991	2.8545	2.41381e-10	1.29855e-08
DUSP1	1.14447	3.55519	2.46741e-10	1.3229e-08
COL4A3BP	-0.857191	7.85718	2.61535e-10	1.3975e-08
FUT8	0.843508	5.71727	2.62669e-10	1.39885e-08
UBE2L6	1.23657	5.18897	2.68368e-10	1.42441e-08
PDE4D	1.09834	4.33253	2.7535e-10	1.4566e-08
MAP2	1.89866	3.35524	2.79555e-10	1.47394e-08
MYO7A	2.9849	0.458076	2.82669e-10	1.48542e-08
EBF2	5.51129	-0.795975	2.84946e-10	1.49244e-08
CHSY3	2.03686	1.24993	2.9722e-10	1.55161e-08
RP11-112L6.5	3.12114	0.749019	2.99114e-10	1.55637e-08
CBLN2	7.14671	-0.579767	3.11025e-10	1.61306e-08
FBXO32	1.32029	6.4359	3.21019e-10	1.65947e-08
RP11-350G8.5	2.85311	0.0911465	3.39247e-10	1.748e-08
ZDHHC22	6.94897	0.0402184	3.66812e-10	1.88392e-08
RP1-172H20.4	5.12607	-2.13504	3.78707e-10	1.93874e-08
FOXA1	2.60451	1.22026	3.87533e-10	1.97754e-08
CNIH2	-1.42057	3.31745	4.04772e-10	2.05889e-08
WNT1	8.80672	-0.754877	4.43732e-10	2.24985e-08
MST1P2	2.06918	1.38079	4.46126e-10	2.25478e-08
LA16c-83F12.6	3.60156	0.0149603	4.47822e-10	2.25617e-08
FGD5	1.6521	2.0072	4.60375e-10	2.31207e-08
RP11-13A1.1	4.09106	-1.62	4.94282e-10	2.47453e-08
TMEM158	1.7246	3.54855	5.27159e-10	2.63082e-08
RP11-295G20.2	2.15956	5.12394	5.32147e-10	2.64739e-08
SFRP4	4.56426	-0.959231	5.45927e-10	2.70746e-08
CT45A10	1.51889	1.83829	5.56e-10	2.74882e-08
PMP2	-2.42633	1.43612	5.5883e-10	2.75423e-08
HIST2H2BE	1.78757	1.00636	5.65333e-10	2.77766e-08
TBC1D2	1.28465	1.94683	5.6874e-10	2.78577e-08
RP11-438H8.8	4.47724	-0.637383	6.19054e-10	3.02289e-08
ALDH5A1	1.0785	5.11401	6.26319e-10	3.04898e-08
FAM43B	6.54159	-0.287312	6.30877e-10	3.06178e-08
MFSD4A	2.09399	2.32165	6.38931e-10	3.09141e-08
HIC1	2.33424	0.948248	6.57999e-10	3.17399e-08
GLIPR1L2	3.95939	-1.15828	6.79665e-10	3.26857e-08
THBS2	1.49823	9.68042	7.11932e-10	3.4134e-08
CXCL3	4.91585	-0.072957	7.39451e-10	3.53467e-08
KCNC3	2.05225	1.90145	7.94013e-10	3.78408e-08
CDKN2C	-1.2504	5.6792	8.06396e-10	3.83159e-08
SNAI2	-1.10889	6.03278	8.29228e-10	3.92831e-08
HEY1	0.729639	6.93108	9.00142e-10	4.25156e-08
SEMA3A	1.05984	5.45471	9.97906e-10	4.69934e-08
ARHGEF16	3.10362	0.416205	1.0094e-09	4.7394e-08
HLA-F	1.38167	4.22991	1.01535e-09	4.75326e-08
HLA-C	1.26994	3.2038	1.05609e-09	4.92945e-08
NFIB	-0.881804	5.37061	1.06431e-09	4.95326e-08
NCEH1	0.824017	5.08556	1.07703e-09	4.99781e-08
PAGE4	3.43898	-1.6207	1.1166e-09	5.16632e-08
HSPA12B	2.09241	1.66637	1.12519e-09	5.19092e-08
NXPH3	3.94732	1.22939	1.14628e-09	5.27288e-08
CDX2	7.23915	-0.474748	1.18522e-09	5.43624e-08
GSG1L	4.89675	0.31639	1.20305e-09	5.50216e-08
TLR5	2.25799	1.83684	1.24989e-09	5.69993e-08
DNAH7	2.78755	-0.817538	1.27335e-09	5.79027e-08
SLC30A3	3.5437	1.89805	1.34394e-09	6.09383e-08
EMP3	-1.07751	6.89514	1.38323e-09	6.25408e-08
STEAP1	1.29369	4.22054	1.44834e-09	6.52986e-08
FBXO27	1.75761	3.09299	1.46745e-09	6.5973e-08
PROX1	1.65369	3.74196	1.48736e-09	6.66791e-08
KIAA0930	-0.70658	6.85697	1.50993e-09	6.75003e-08
RP11-67M1.1	2.67323	-0.787221	1.57436e-09	7.01826e-08
CHRM4	3.75189	-1.28878	1.86279e-09	8.28079e-08
FGF9	5.62957	-1.68656	1.92808e-09	8.54711e-08
PLXDC2	6.68702	-0.940226	1.96223e-09	8.67426e-08
CAMK2B	3.15258	-0.292268	2.04304e-09	9.0064e-08
IGFN1	1.90163	5.90548	2.11807e-09	9.31129e-08
MANSC4	4.06586	-1.78063	2.27895e-09	9.99088e-08
DECR1	0.795056	6.02431	2.40808e-09	1.05279e-07
HIST1H3H	2.81498	-0.677541	2.43868e-09	1.06037e-07
MATN4	3.22855	0.108766	2.43878e-09	1.06037e-07
CCDC69	1.54986	2.73652	2.69387e-09	1.16808e-07
PGAP1	-0.777869	5.45713	2.79124e-09	1.207e-07
ITGB4	2.70459	1.2958	2.83671e-09	1.22333e-07
TMEM178B	2.23637	2.95821	2.89935e-09	1.24696e-07
GSTM3	-1.58877	1.16909	3.02837e-09	1.29893e-07
FAM64A	-1.27597	5.13947	3.23898e-09	1.38552e-07
GRIP2	3.17885	-0.0190466	3.2615e-09	1.3914e-07
ENPP3	3.82238	-0.846301	3.27248e-09	1.39234e-07
SPTB	3.39054	1.08715	3.38083e-09	1.43459e-07
OAS1	1.72832	4.0027	3.48279e-09	1.47392e-07
ETNK2	-1.46628	3.88538	3.58203e-09	1.51188e-07
ADGRE2	1.65584	0.894738	3.81361e-09	1.60287e-07
VGF	1.72292	8.00345	3.82581e-09	1.60287e-07
RIMBP3	3.19817	1.37683	3.8279e-09	1.60287e-07
RP11-572N21.1	4.19287	-1.04418	3.85714e-09	1.61086e-07
KYNU	3.82705	0.394261	4.01251e-09	1.67135e-07
FKBP11	0.939805	4.54084	4.1758e-09	1.73481e-07
BEND6	2.17701	0.956163	4.22783e-09	1.75185e-07
TFPI	1.51368	2.54561	4.28521e-09	1.771e-07
MPP1	-0.953035	3.55247	4.63045e-09	1.90871e-07
SNAPIN	-0.790805	4.92652	4.74639e-09	1.95143e-07
EVPL	4.48299	-1.43114	4.80281e-09	1.96952e-07
PTTG1	0.71482	7.15549	4.8448e-09	1.98162e-07
MIF4GD	1.014	4.38205	4.90314e-09	2.00033e-07
IGFBP3	0.988642	6.19372	5.07158e-09	2.06374e-07
RBPMS	-0.92668	4.7241	5.2603e-09	2.13506e-07
EPDR1	1.13434	5.33267	5.67779e-09	2.29864e-07
FAM171A1	4.62416	0.339593	5.84455e-09	2.36013e-07
CXCL1	2.41681	3.30645	5.87975e-09	2.36831e-07
HADH	-0.735988	5.78309	6.06838e-09	2.43811e-07
ENPP4	3.89319	-0.709889	6.13943e-09	2.46042e-07
AC003092.1	3.83874	0.377424	6.40682e-09	2.56111e-07
PKP3	3.4081	-0.0561535	6.59024e-09	2.62782e-07
ITGA2B	-1.47006	1.95495	6.96313e-09	2.76955e-07
ABCA3	1.41875	6.2397	7.23094e-09	2.86888e-07
TCF19	-0.759257	4.85568	7.61335e-09	3.01306e-07
IL18R1	3.22595	-0.712855	7.78111e-09	3.0718e-07
ZSCAN12P1	2.39418	-0.086476	8.1239e-09	3.19916e-07
HLX	1.29768	3.57835	8.24987e-09	3.24073e-07
CRYM	4.29355	0.390582	8.30446e-09	3.25412e-07
NUDT17	1.45415	3.2382	8.57194e-09	3.35066e-07
MBOAT2	-0.857982	5.86638	8.78706e-09	3.42631e-07
HMSD	2.99505	-0.401053	8.96743e-09	3.48807e-07
SDC2	1.65149	4.68493	9.09273e-09	3.52816e-07
MORC4	-1.01904	4.75099	9.26244e-09	3.58524e-07
FNDC1	3.08209	1.84453	9.82651e-09	3.79432e-07
ADD2	6.87151	1.72708	1.0086e-08	3.88507e-07
ADAMTSL4	1.76804	1.99225	1.04211e-08	4.00443e-07
SLC25A1	-0.851025	5.99906	1.05714e-08	4.05238e-07
HIST2H2BF	2.18354	-0.138571	1.08632e-08	4.15421e-07
LINC00511	-0.895045	5.72467	1.10211e-08	4.20445e-07
HSPB11	-0.931688	4.28965	1.1214e-08	4.26776e-07
PARD6G	-0.744405	4.76378	1.1767e-08	4.46752e-07
RP1-90G24.6	1.58103	1.96084	1.21319e-08	4.59507e-07
SULF1	3.60185	-1.06781	1.23669e-08	4.67294e-07
EXTL1	-0.690578	6.08286	1.24091e-08	4.67774e-07
RP11-796I2.2	2.5386	0.370419	1.27672e-08	4.79099e-07
PALLD	-1.51936	5.36716	1.27699e-08	4.79099e-07
KCNB1	3.51522	-0.626549	1.28388e-08	4.80548e-07
PCDH7	-0.776334	7.52293	1.29006e-08	4.81722e-07
WWC1	1.20201	5.20364	1.31527e-08	4.89133e-07
DHFR	-0.776921	6.93206	1.31607e-08	4.89133e-07
U91328.19	1.51962	2.27272	1.38891e-08	5.15002e-07
FOLH1	1.8557	3.18425	1.45562e-08	5.38479e-07
CRNDE	-0.957399	4.39697	1.49233e-08	5.50773e-07
RHNO1	-0.721196	5.01961	1.53954e-08	5.66881e-07
PURG	3.13915	-0.753198	1.56423e-08	5.74638e-07
ALDH1A3	-1.05573	8.75302	1.62717e-08	5.96379e-07
KREMEN1	-0.758151	5.63329	1.72823e-08	6.31959e-07
TRIOBP	-0.691338	7.15607	1.76661e-08	6.44507e-07
JAG1	1.12645	5.35556	1.81028e-08	6.58926e-07
UNC13C	-1.81859	1.54538	1.85065e-08	6.71764e-07
GRIP1	0.978463	3.04987	1.85402e-08	6.71764e-07
GRTP1	-1.53248	1.43526	1.8627e-08	6.73374e-07
TCAF2	-1.39033	2.12134	1.87278e-08	6.75478e-07
SGCD	-0.817178	5.96516	1.96982e-08	7.08866e-07
MMP9	4.09708	0.146546	1.97733e-08	7.0996e-07
TRIM22	2.47079	1.749	2.01587e-08	7.20841e-07
RARB	-1.00794	4.0719	2.01672e-08	7.20841e-07
TARSL2	1.44684	3.28008	2.16728e-08	7.72916e-07
BNIP3	-0.79146	5.04679	2.30065e-08	8.17794e-07
OASL	2.49089	1.57092	2.30343e-08	8.17794e-07
GNAO1	-0.993045	4.56173	2.38915e-08	8.46336e-07
COL12A1	2.94971	0.742853	2.57777e-08	9.11117e-07
FOXO1	0.847092	4.58119	2.59711e-08	9.15915e-07
SLC17A5	0.9676	5.32765	2.60865e-08	9.17944e-07
ZNF367	-0.93426	5.5629	2.89781e-08	1.01744e-06
SPRR2D	2.61607	5.13543	2.96287e-08	1.03799e-06
ZWINT	-0.650084	6.32313	3.014e-08	1.05357e-06
HAPLN2	4.30989	-0.352599	3.03304e-08	1.0579e-06
TMEFF2	3.99363	-1.20797	3.04217e-08	1.05876e-06
RP11-182J1.9	3.44529	-1.05302	3.12608e-08	1.08558e-06
ZNF554	1.177	3.5359	3.23169e-08	1.1198e-06
CHST7	1.75184	1.74375	3.33785e-08	1.15407e-06
ANXA5	-0.651525	10.0669	3.38296e-08	1.16587e-06
SAGE1	1.30566	3.60283	3.38668e-08	1.16587e-06
SLC29A4	-2.22971	0.908194	3.46863e-08	1.1915e-06
CRB2	6.24371	-0.586344	3.59925e-08	1.2337e-06
RPL10	-0.886925	9.08564	3.84815e-08	1.31617e-06
ALPL	4.25159	0.346219	3.91662e-08	1.33671e-06
LRRK2	-1.16584	6.25513	4.10215e-08	1.39702e-06
CD1D	3.08762	-0.775647	4.36302e-08	1.48268e-06
ANKRD33B	-1.61507	1.93395	4.40737e-08	1.49455e-06
AKR1B1	0.829484	7.08219	4.46182e-08	1.50764e-06
FAM155B	1.09835	3.85229	4.46497e-08	1.50764e-06
NEGR1	2.9274	0.919871	4.51023e-08	1.51969e-06
DAPK2	2.63754	-0.116539	4.55144e-08	1.53032e-06
KDM7A	0.828195	3.99877	4.68879e-08	1.57317e-06
NEK6	-0.824174	5.31543	5.41018e-08	1.81138e-06
POMC	4.05916	-1.93569	5.60312e-08	1.87203e-06
PRPH	3.1505	-0.595634	5.70049e-08	1.89975e-06
MAP3K5	0.971449	4.49529	5.71003e-08	1.89975e-06
RN7SL67P	2.9928	-0.995653	5.87325e-08	1.94997e-06
TMEM47	-1.04813	3.12953	5.96769e-08	1.97719e-06
RNLS	2.74741	-0.888943	6.09528e-08	2.01098e-06
HIST1H2BC	2.22318	-0.328418	6.09639e-08	2.01098e-06
C6orf48	-0.872835	6.55697	6.10769e-08	2.01098e-06
NGFR	1.88887	4.26851	6.17631e-08	2.02531e-06
ROBO3	1.23035	4.62077	6.17676e-08	2.02531e-06
RP11-366O17.4	3.12039	-1.17729	6.21066e-08	2.03223e-06
OR2L1P	2.96558	-1.30233	6.30981e-08	2.06042e-06
ITPRIP	1.24446	4.29082	6.6233e-08	2.15594e-06
SYDE1	-0.696215	5.10495	6.62947e-08	2.15594e-06
GDPD1	1.21884	4.59097	6.65652e-08	2.16031e-06
LONRF3	2.27039	0.536512	6.76816e-08	2.19205e-06
ISG20	0.998135	4.60584	7.01224e-08	2.26648e-06
KIF26A	3.71558	2.3654	7.15023e-08	2.30638e-06
ANKRD31	1.77556	0.757812	7.35663e-08	2.36815e-06
MN1	4.63295	-0.451464	7.51042e-08	2.41276e-06
WIPI1	0.808805	6.55448	7.91975e-08	2.53912e-06
CHRNA5	1.15363	2.961	8.21541e-08	2.6286e-06
SLIT1	3.96897	-0.579275	8.29262e-08	2.64691e-06
PAIP2B	2.03572	1.15844	8.30601e-08	2.64691e-06
KCNN4	1.05286	5.33432	8.53734e-08	2.71518e-06
LDLRAD4	-1.13421	2.77478	8.65585e-08	2.74737e-06
SLC4A9	3.23335	-0.897364	8.68479e-08	2.75105e-06
GLRB	1.11145	3.1582	8.75357e-08	2.76731e-06
CYP4V2	1.04059	3.8302	8.89832e-08	2.80748e-06
RP11-293M10.6	2.04711	0.357689	9.1104e-08	2.86869e-06
GALNT16	5.07432	3.02814	9.77712e-08	3.07253e-06
ABHD15	0.973567	4.40415	9.84415e-08	3.08748e-06
RP11-392O17.1	1.41714	1.17327	9.8933e-08	3.09678e-06
NLRC5	1.0032	4.01945	1.00985e-07	3.15478e-06
NUSAP1	-0.648001	7.34236	1.08874e-07	3.39457e-06
HMGCR	-0.671425	7.21234	1.10782e-07	3.44728e-06
RP4-792G4.2	1.16495	2.35952	1.17132e-07	3.63773e-06
RIMKLA	1.43485	3.09113	1.20724e-07	3.74198e-06
KIAA1370	0.727129	3.99155	1.21049e-07	3.74473e-06
PRDM1	2.10751	-0.0667366	1.24678e-07	3.8495e-06
KANK2	-1.05217	6.15566	1.25492e-07	3.86711e-06
SORBS2	-0.893869	4.59767	1.29324e-07	3.97747e-06
HTN3	2.12853	1.13931	1.34319e-07	4.12311e-06
MTSS1	-0.626138	6.15921	1.41529e-07	4.33602e-06
LAMA4	-0.916763	6.99337	1.42276e-07	4.34942e-06
CD24	2.73536	2.1241	1.42665e-07	4.34942e-06
TYSND1	0.823465	5.25628	1.42788e-07	4.34942e-06
DNAJC5G	3.80187	-1.59267	1.43981e-07	4.37735e-06
CTD-2292P10.4	2.97016	-1.33934	1.45018e-07	4.40044e-06
SEL1L3	-1.52536	2.98798	1.47218e-07	4.45869e-06
HSD11B2	2.42027	1.30485	1.5389e-07	4.65186e-06
RP11-655C2.3	2.57338	-0.831902	1.55152e-07	4.68112e-06
FAM19A5	4.43973	-1.3264	1.55944e-07	4.69608e-06
KSR1	1.00455	2.96924	1.59641e-07	4.7983e-06
FAM167B	-1.47912	3.43349	1.60466e-07	4.81397e-06
GPR137C	-1.19858	2.1365	1.61636e-07	4.83992e-06
ARHGEF40	-0.642773	7.02276	1.62581e-07	4.85906e-06
ANKRD29	0.850273	3.90332	1.63849e-07	4.88774e-06
EPSTI1	3.21246	-1.92039	1.6795e-07	5.00068e-06
RP11-115D19.1	3.60738	-1.38427	1.68901e-07	5.01957e-06
RILP	1.45129	2.86904	1.73311e-07	5.14103e-06
DNM1	1.15147	3.70937	1.74996e-07	5.18131e-06
RBMS3	-1.15025	3.38947	1.80331e-07	5.32934e-06
C3orf80	1.84163	1.39003	1.82133e-07	5.3726e-06
IL15RA	2.01436	0.557988	1.8762e-07	5.52419e-06
STX11	2.81158	-0.58604	1.91921e-07	5.64035e-06
SOBP	-0.845392	4.17593	1.95207e-07	5.72632e-06
HIST1H2BK	1.36632	1.79909	2.04599e-07	5.99075e-06
HIST1H4I	1.46971	0.800393	2.10168e-07	6.14249e-06
FAM108C1	1.16344	6.15299	2.258e-07	6.58721e-06
SERPINB2	4.56766	1.56272	2.27057e-07	6.61175e-06
DEPDC7	-1.30564	1.82778	2.30177e-07	6.6903e-06
CD59	-0.669675	8.87206	2.50576e-07	7.26991e-06
LIF	2.26184	6.46692	2.53048e-07	7.32824e-06
PSMB8	0.903955	5.9883	2.54433e-07	7.35493e-06
ZFYVE21	-0.65606	5.20767	2.62859e-07	7.58469e-06
GS1-358P8.4	-1.12663	3.96321	2.73049e-07	7.86439e-06
PLTP	-0.628454	7.34878	2.74289e-07	7.8858e-06
HCN1	1.11861	4.52184	2.75481e-07	7.90575e-06
MYO1C	-0.718153	8.19634	2.79646e-07	8.0108e-06
SLCO3A1	1.86443	3.32025	2.80364e-07	8.01691e-06
PLK2	1.10269	5.68054	2.8214e-07	8.05318e-06
CRTAP	-0.653816	9.2084	2.83697e-07	8.08308e-06
SUSD4	5.56656	0.0732025	2.84466e-07	8.09047e-06
TSPAN12	3.64206	0.59488	2.86834e-07	8.14322e-06
ETNPPL	1.31445	1.32768	2.87544e-07	8.14879e-06
C1R	1.44621	3.27208	2.89369e-07	8.18589e-06
SCML4	-0.935676	4.63156	2.93505e-07	8.28813e-06
C10orf90	-0.690676	6.17371	2.97657e-07	8.39044e-06
NDUFA4L2	2.64584	1.10741	3.06206e-07	8.61612e-06
GLI3	-0.819278	4.87741	3.14696e-07	8.83871e-06
RBPMS2	-1.29155	2.24633	3.15231e-07	8.83871e-06
NIN	-0.643551	7.9838	3.17764e-07	8.89403e-06
ARHGEF9	-0.830411	3.45709	3.28907e-07	9.18971e-06
FOXA3	2.82596	-0.706899	3.31962e-07	9.25877e-06
ABI3BP	2.02133	0.102288	3.39578e-07	9.45457e-06
IGDCC4	1.00418	2.85981	3.41765e-07	9.4988e-06
RASGRP1	1.34931	2.71129	3.53149e-07	9.79804e-06
DACH1	3.51385	-1.01482	3.54769e-07	9.82581e-06
MYO5B	3.02404	0.108664	3.59389e-07	9.93642e-06
PLCH1	3.18815	-0.591187	3.61698e-07	9.98286e-06
EVX2	3.33024	-2.04027	3.63441e-07	1.00057e-05
KCNA7	3.1414	-0.369798	3.64266e-07	1.00057e-05
C3orf58	0.865094	4.89805	3.64416e-07	1.00057e-05
ISG15	2.20125	2.90338	3.67424e-07	1.00708e-05
F8	1.15888	2.12065	3.696e-07	1.0113e-05
NPC1	1.11306	8.04782	3.88913e-07	1.06121e-05
IL11	2.64991	0.772201	3.89176e-07	1.06121e-05
TGFA	2.26092	2.61859	3.93263e-07	1.07051e-05
SLC48A1	1.13053	4.55867	4.00416e-07	1.08812e-05
PLP1	-0.766768	8.0074	4.25495e-07	1.15429e-05
PELI3	-0.805867	4.15791	4.41919e-07	1.1968e-05
SFTPC	-1.98755	2.64501	4.47371e-07	1.2095e-05
CYBRD1	-0.564628	6.4627	4.55153e-07	1.22845e-05
SEMA3D	1.38263	3.51193	4.59201e-07	1.23727e-05
NSMAF	0.556168	6.83102	4.61738e-07	1.242e-05
TRMT1	0.62878	6.21437	4.62894e-07	1.243e-05
SPNS2	2.59934	0.443762	4.65294e-07	1.24733e-05
TRAC	2.17694	1.365	4.74535e-07	1.26996e-05
IL7	1.34342	2.73152	4.7726e-07	1.2751e-05
KCTD12	1.01964	7.09389	4.79212e-07	1.27817e-05
HIST1H1C	2.05655	1.61814	4.82917e-07	1.28589e-05
RIMBP3B	3.32832	-0.755718	4.93063e-07	1.31071e-05
PCDHA4	1.15608	1.82306	4.9609e-07	1.31655e-05
AF131216.7	3.25419	-1.42931	5.00261e-07	1.32448e-05
CYLD	-0.790949	4.13538	5.01385e-07	1.32448e-05
C1orf95	4.78241	-0.057554	5.01585e-07	1.32448e-05
SLC16A2	1.95505	0.552428	5.04159e-07	1.32771e-05
ANK2	-0.66616	5.02964	5.0463e-07	1.32771e-05
FNDC4	-2.00832	2.68398	5.05316e-07	1.32771e-05
ADAMTS1	1.29478	3.41784	5.08708e-07	1.33441e-05
GNAS	-0.61958	10.462	5.13126e-07	1.34378e-05
HOXA13	1.70942	2.08481	5.24073e-07	1.37019e-05
RHCG	2.05773	0.792243	5.5455e-07	1.44748e-05
JUNB	0.671917	4.62511	5.61251e-07	1.46257e-05
RP11-40A8.3	1.82275	0.363801	5.65059e-07	1.47008e-05
LAMP3	-1.52023	1.02591	5.79919e-07	1.50627e-05
PDE2A	2.0818	2.29921	6.13165e-07	1.59002e-05
SEMA4F	-0.868747	5.70744	6.16689e-07	1.59655e-05
MLLT11	0.920057	4.09335	6.25755e-07	1.6171e-05
DUSP6	0.741617	7.62006	6.26663e-07	1.6171e-05
FAM129A	-1.06582	8.54247	6.29103e-07	1.62076e-05
SDCBP2	1.86863	1.79203	6.36918e-07	1.63823e-05
SGK1	0.800947	8.63331	6.4201e-07	1.64866e-05
AL450992.2	2.5042	-1.07813	6.43722e-07	1.64929e-05
FAM162A	0.744282	5.86313	6.44335e-07	1.64929e-05
GCH1	0.962518	4.52513	6.49208e-07	1.65909e-05
LPCAT2	-0.717724	6.64577	6.80628e-07	1.73659e-05
WDFY3-AS2	1.4686	1.24212	6.83601e-07	1.74137e-05
SKA3	-0.656076	6.3946	6.88446e-07	1.7509e-05
FUCA1	0.865048	4.76448	7.07436e-07	1.79426e-05
HERC5	0.897176	5.07601	7.07753e-07	1.79426e-05
CRABP2	1.59935	1.67622	7.16324e-07	1.81309e-05
SOCS2	1.02284	4.50629	7.51608e-07	1.89937e-05
GDF11	1.13997	5.27384	7.55539e-07	1.90626e-05
GLIPR1	1.38142	0.620999	7.67972e-07	1.93456e-05
MAN2A1	0.703596	5.73486	7.72706e-07	1.9434e-05
PECAM1	2.88797	-0.154068	7.79492e-07	1.95736e-05
MAP6	3.68278	-1.39117	7.9974e-07	2.00503e-05
BMPR1B	-0.991551	4.09817	8.13533e-07	2.0364e-05
PYROXD2	-1.56206	3.54677	8.24124e-07	2.05966e-05
ESPNP	3.17082	-1.19844	8.43966e-07	2.10593e-05
INTS6L	-0.916694	2.64487	8.53285e-07	2.12585e-05
CAMKK1	-1.25045	2.33168	8.62274e-07	2.14487e-05
SPIDR	-0.598119	5.65641	8.67081e-07	2.15345e-05
PARP14	0.674245	7.11648	9.24567e-07	2.29111e-05
RP11-356B19.11	-2.53642	-1.23849	9.25711e-07	2.29111e-05
HLA-B	1.23171	8.06934	9.26837e-07	2.29111e-05
SLC26A2	-0.5487	7.19019	9.46829e-07	2.33689e-05
ROM1	1.27902	1.26697	9.48505e-07	2.33739e-05
FABP5	0.819485	5.54541	9.53365e-07	2.34572e-05
ZNF114	2.17875	4.70389	9.74765e-07	2.39331e-05
RP11-1152H15.1	1.60618	0.828304	9.75722e-07	2.39331e-05
IL27RA	0.844514	5.21077	1.00766e-06	2.46783e-05
MICA	0.671693	4.58098	1.01669e-06	2.48611e-05
SPAG1	0.757309	4.83349	1.02733e-06	2.50827e-05
RP11-156K23.3	1.73857	0.112389	1.05519e-06	2.57233e-05
RP11-392P7.3	1.39699	1.55829	1.06e-06	2.57912e-05
HS3ST3B1	1.86691	1.7115	1.06123e-06	2.57912e-05
FNDC3A	0.659937	8.14834	1.06571e-06	2.58607e-05
TPM2	-0.673344	6.01819	1.07432e-06	2.60296e-05
MLKL	0.771985	3.7812	1.08961e-06	2.63598e-05
PAPSS1	-0.54188	6.69559	1.10576e-06	2.67098e-05
HDAC11	-1.07888	3.20878	1.12316e-06	2.7089e-05
HERC6	1.16581	3.79601	1.17125e-06	2.82061e-05
RELN	3.18472	-2.02174	1.18298e-06	2.84453e-05
ALCAM	0.76193	7.59352	1.19227e-06	2.86253e-05
WI2-87327B8.2	3.76006	-1.74487	1.20248e-06	2.88269e-05
RP11-54O7.3	3.26962	-0.088527	1.21088e-06	2.89845e-05
ANKAR	1.34697	1.4405	1.21752e-06	2.90995e-05
PLCB4	-0.749781	5.98749	1.24454e-06	2.97004e-05
ADAM33	3.19659	1.44377	1.25384e-06	2.98775e-05
FZD7	-0.760136	6.32253	1.32288e-06	3.14754e-05
AC010980.2	2.6108	-0.506238	1.46677e-06	3.48218e-05
RTN1	5.13471	-0.279396	1.46791e-06	3.48218e-05
L1CAM	-1.08627	4.89718	1.47692e-06	3.49833e-05
CTD-2023N9.1	-1.14896	4.13267	1.4912e-06	3.52688e-05
FSTL3	-0.876612	3.68525	1.50256e-06	3.54845e-05
SORCS2	3.37793	-1.48973	1.5113e-06	3.5638e-05
NRBP2	-0.982471	5.47277	1.51928e-06	3.5773e-05
RP11-73E17.2	1.2888	1.02556	1.54335e-06	3.62858e-05
CLIC4	-0.691918	8.42699	1.5875e-06	3.723e-05
CFHR1	3.15118	-1.08944	1.59003e-06	3.723e-05
PRKCQ	4.22488	0.379648	1.59054e-06	3.723e-05
MAFG-AS1	1.37411	2.36012	1.59744e-06	3.73363e-05
DSTN	-0.544064	9.26649	1.61798e-06	3.77608e-05
MXRA7	-0.534927	6.2504	1.62401e-06	3.78458e-05
LOXL4	-1.74083	7.29016	1.6421e-06	3.82113e-05
PARVB	-0.545898	5.94784	1.69873e-06	3.94712e-05
MKL2	-0.808125	4.95518	1.71066e-06	3.96902e-05
B3GAT2	2.34502	-0.504777	1.71426e-06	3.97036e-05
ZHX1	0.743851	5.74644	1.71623e-06	3.97036e-05
TSPO	-0.646756	7.00594	1.72505e-06	3.97944e-05
CXCL2	2.67095	0.164115	1.72518e-06	3.97944e-05
DENND3	1.55948	2.42407	1.73499e-06	3.99628e-05
COL8A2	-1.38107	2.1911	1.76197e-06	4.05254e-05
AC093724.1	1.56611	0.782988	1.83058e-06	4.20424e-05
GBX2	1.47759	1.19108	1.94027e-06	4.44971e-05
FBLN2	-1.33945	2.00007	1.96807e-06	4.50697e-05
BCAS4	2.56724	1.07446	1.98373e-06	4.53629e-05
HPSE	-1.08521	3.00494	1.99172e-06	4.548e-05
RP5-1069P2.4	1.4489	0.0614623	2.03232e-06	4.63405e-05
SPC24	-0.786169	5.14434	2.12452e-06	4.83732e-05
RP11-585P4.5	2.10125	-0.438483	2.18029e-06	4.95719e-05
PCSK5	3.54339	-0.706502	2.22383e-06	5.04894e-05
ARSA	0.747709	5.04832	2.23648e-06	5.07042e-05
KCND1	1.62909	1.80697	2.31479e-06	5.24047e-05
CACNA2D4	2.76331	-1.56785	2.34765e-06	5.3073e-05
YWHAQ	-0.603318	8.77346	2.40092e-06	5.41518e-05
ARSE	-1.12175	1.86803	2.4022e-06	5.41518e-05
KRT23	3.02288	-1.11052	2.42385e-06	5.45623e-05
GGT1	2.58741	0.0220747	2.47457e-06	5.56254e-05
RP11-262H14.1	1.24931	1.9019	2.49234e-06	5.58697e-05
NDRG2	-0.705315	4.56246	2.49248e-06	5.58697e-05
ART3	0.98688	5.67157	2.49835e-06	5.59222e-05
FAM43A	-0.843167	5.03355	2.61545e-06	5.84608e-05
RELB	1.11196	3.41006	2.65106e-06	5.91733e-05
RP11-209D14.2	2.66587	-1.7623	2.67001e-06	5.95128e-05
NABP2	0.724158	5.50052	2.6882e-06	5.98341e-05
ACTR3B	0.854704	3.39769	2.71161e-06	6.02706e-05
THEM4	-0.752232	7.23816	2.75837e-06	6.12243e-05
CXXC4	2.80513	-1.15706	2.82472e-06	6.26093e-05
OAZ3	1.93637	-0.758666	2.89412e-06	6.4058e-05
ZBTB7B	0.704198	4.97651	2.91628e-06	6.44587e-05
CTD-2314B22.1	2.59994	-0.212758	2.97274e-06	6.56152e-05
TRIM5	0.768521	4.35832	2.99197e-06	6.5864e-05
ICMT	-0.61967	7.46207	2.99231e-06	6.5864e-05
C3orf33	1.94931	0.354328	3.08447e-06	6.77986e-05
SERPINB8	1.09798	4.06128	3.13583e-06	6.88321e-05
RSAD1	0.553406	6.39224	3.14416e-06	6.89196e-05
TMEM233	1.2796	2.14795	3.16835e-06	6.93541e-05
OAS2	2.82415	3.19944	3.28633e-06	7.18376e-05
CD55	0.561148	6.90857	3.30697e-06	7.21892e-05
ISPD	1.09468	2.35227	3.3503e-06	7.30348e-05
TEX9	0.972577	2.12637	3.43079e-06	7.46868e-05
GFPT2	-1.025	4.50158	3.4405e-06	7.47956e-05
NINL	-0.929685	2.99144	3.47002e-06	7.53341e-05
EXPH5	-1.4717	1.08255	3.57974e-06	7.761e-05
ARFGAP3	0.697285	6.21107	3.61409e-06	7.82479e-05
NEURL1B	-1.11885	4.30401	3.673e-06	7.94149e-05
KIF11	-0.605304	7.10722	3.71354e-06	8.01822e-05
NIPAL2	0.731478	5.18449	3.72265e-06	8.02697e-05
NCAPG	-0.613193	7.31012	3.76112e-06	8.09891e-05
CABP1	3.0898	-0.620151	3.79173e-06	8.15375e-05
FCRLB	0.967045	1.84627	3.84457e-06	8.25621e-05
ACVR1C	0.826525	4.17362	3.88384e-06	8.32926e-05
CLCN5	-0.565137	4.92725	3.89943e-06	8.3514e-05
SAMD11	2.32535	0.745632	3.91364e-06	8.37054e-05
POC1B	0.78435	4.63094	3.94091e-06	8.41752e-05
FAM225B	2.93148	-1.05395	3.95436e-06	8.42494e-05
CYTL1	-0.931591	3.48095	3.955e-06	8.42494e-05
NFASC	2.32191	1.17983	3.99533e-06	8.49945e-05
UST	0.76284	4.94075	4.06059e-06	8.62671e-05
SEPN1	-0.729613	6.72392	4.21643e-06	8.94582e-05
SLC35C1	0.768011	4.98832	4.33088e-06	9.17638e-05
GCNT4	2.14538	0.99247	4.37034e-06	9.24764e-05
PAFAH2	0.788911	4.08471	4.37916e-06	9.24854e-05
PPM1J	2.53866	0.253851	4.38242e-06	9.24854e-05
TYMS	-0.686499	4.72144	4.49269e-06	9.46866e-05
C6orf112	1.32519	1.17918	4.55616e-06	9.58968e-05
ENPP2	-1.64084	0.575142	4.65782e-06	9.78749e-05
C12orf66	0.682328	3.57785	4.66247e-06	9.78749e-05
CTXN1	1.49625	2.22958	4.71734e-06	9.88958e-05
PLEKHG5	1.15042	3.27018	4.88335e-06	0.000102241
ZNF622	0.652824	5.36065	4.89772e-06	0.000102407
LAD1	-0.8725	3.27577	4.91213e-06	0.000102573
IGFBP4	1.0731	3.69908	4.9565e-06	0.000103364
C17orf101	-0.683764	4.71379	4.99034e-06	0.000103933
AC141928.1	1.59468	0.358262	5.08187e-06	0.0001057
TP53I11	2.87182	2.0447	5.12524e-06	0.000106463
S100A10	-0.693282	8.27898	5.23235e-06	0.000108546
METTL7B	0.980077	3.84155	5.36323e-06	0.000111022
FAM234B	0.714253	4.29295	5.3694e-06	0.000111022
KCNA2	3.43057	2.926	5.37272e-06	0.000111022
DYNLT3	0.530183	5.46231	5.60038e-06	0.000115576
NNT	-0.495616	7.36058	5.66283e-06	0.000116713
ASAP3	0.773987	3.64319	5.87635e-06	0.000120957
CPNE5	1.78558	1.60528	5.94651e-06	0.000122242
PNMA3	-1.70738	0.636871	5.99256e-06	0.000122934
SUGCT	0.815724	3.36695	5.99563e-06	0.000122934
CCDC88B	1.16828	1.83141	6.20289e-06	0.000127019
RP11-72M10.6	-1.69745	0.615424	6.2741e-06	0.000128312
NTM	1.91259	1.12214	6.53311e-06	0.000133437
MUC1	1.93372	1.03135	6.56808e-06	0.000133979
RHOV	2.30277	0.270624	6.78092e-06	0.000138143
RP11-169D4.1	1.58276	2.29941	6.79757e-06	0.000138304
FOXRED2	-0.781604	7.47721	6.8461e-06	0.000139113
PHKA1	0.72829	4.76805	6.89562e-06	0.000139941
TUBB2B	-0.685951	4.15237	6.9511e-06	0.000140886
DCHS1	-1.62589	2.35752	7.04587e-06	0.000142625
NTRK3	4.26203	0.105921	7.14454e-06	0.000144438
RP11-131M11.2	1.61354	-0.474432	7.17926e-06	0.000144955
NRARP	2.37206	-0.138309	7.21934e-06	0.000145579
AMPD3	1.41835	0.822154	7.32494e-06	0.000147489
DGAT2	-0.83625	3.65101	7.33263e-06	0.000147489
DCLK1	0.632062	6.61476	7.35576e-06	0.000147767
RPS3	-0.63602	10.1062	7.41598e-06	0.000148788
LRRC75A-AS1	-0.768289	7.99434	7.44212e-06	0.000149124
KIF15	-0.758264	5.62405	7.45929e-06	0.00014921
RP11-88E10.4	1.71184	-0.321011	7.46521e-06	0.00014921
BNIP3L	-0.727542	6.87426	7.61095e-06	0.000151932
FOXN3	-0.671802	5.26494	7.62911e-06	0.000152103
TLN2	1.56832	3.13926	7.77654e-06	0.000154848
ZNF616	0.720435	3.4617	7.82588e-06	0.000155635
FBXL2	-0.873991	3.26486	7.90044e-06	0.000156921
UCHL1	-0.502482	6.41534	8.06191e-06	0.000159928
PLAUR	1.60132	5.10821	8.16276e-06	0.000161727
BHLHE22	1.83936	1.23945	8.23729e-06	0.000163
NBPF17P	-1.36731	0.840589	8.27751e-06	0.000163592
RP11-384O8.1	2.29712	-1.06689	8.378e-06	0.00016517
RFPL2	2.50305	-1.58006	8.37827e-06	0.00016517
AC002128.4	2.75314	-0.362381	8.3886e-06	0.00016517
WI2-1896O14.1	-1.14505	2.74921	8.56434e-06	0.000168421
NDNF	2.7232	-0.516483	8.95889e-06	0.000175761
SATB1	0.631776	5.04268	8.95973e-06	0.000175761
SYT7	2.28897	0.936618	8.98255e-06	0.000175991
SNCA	0.788238	6.71091	9.03476e-06	0.000176796
SP9	2.35767	-0.685089	9.15908e-06	0.000179008
SMIM3	1.74193	2.40438	9.18487e-06	0.000179291
OR2W3	1.62675	-0.452164	9.27103e-06	0.000180751
CCDC102A	-1.03861	2.49975	9.5687e-06	0.000186171
RP11-305I9.3	2.59327	-1.03858	9.5725e-06	0.000186171
MIR100HG	1.02714	3.68262	9.71678e-06	0.000188746
KLF5	1.65978	3.95755	9.81512e-06	0.000190423
TRPM6	2.07264	-0.913884	9.87106e-06	0.000191274
KIF5A	1.00169	2.8563	9.8953e-06	0.00019151
SLC30A4	1.09839	2.71757	1.00357e-05	0.000193943
IL11RA	-1.21126	3.06223	1.00454e-05	0.000193943
RPSA	-0.797673	10.8267	1.01097e-05	0.000194946
TSSC4	0.611012	4.7844	1.0199e-05	0.000196431
CCHCR1	-0.642931	5.01923	1.02363e-05	0.000196736
CSPG5	-1.52733	0.898251	1.02397e-05	0.000196736
C16orf59	-0.654233	3.89422	1.02659e-05	0.000197
RP11-543B16.4	1.47177	0.305134	1.05233e-05	0.000201508
GFI1	2.49223	1.84049	1.05261e-05	0.000201508
RUNX1T1	2.21845	-0.109628	1.05639e-05	0.000201986
SUSD5	-1.08003	5.88045	1.05819e-05	0.000202088
ZNF432	1.15543	3.8751	1.07729e-05	0.000205489
CDCA7	-0.748002	5.08152	1.09454e-05	0.000208527
MYO1D	0.709001	7.8966	1.09736e-05	0.000208813
BEND7	1.15272	4.03954	1.12321e-05	0.000213478
UNC13A	1.20584	3.54869	1.13803e-05	0.000216035
INHA	2.51069	-1.40051	1.14137e-05	0.000216409
GLIS3	2.02053	-0.982933	1.14772e-05	0.000217355
WDR97	3.20366	-0.712828	1.16336e-05	0.000220054
TCF15	-2.37896	-0.431931	1.17367e-05	0.000221739
SRRM3	-0.955989	3.5298	1.17617e-05	0.000221948
CRYBA2	2.10288	-0.373914	1.18063e-05	0.000222475
EBF3	2.05556	0.464121	1.18177e-05	0.000222475
EPOR	1.04476	4.01256	1.18597e-05	0.000223001
DOCK1	-0.581841	5.93983	1.207e-05	0.000226423
PKD2	-0.604934	6.57766	1.20702e-05	0.000226423
LGALSL	-0.861761	4.19133	1.22653e-05	0.000229812
EPHA3	-0.928123	4.66567	1.23367e-05	0.000230876
PINLYP	2.56124	-0.725409	1.2466e-05	0.000232867
RAPGEF4	-1.63106	1.03246	1.24724e-05	0.000232867
OBFC1	0.700178	3.5426	1.25289e-05	0.000233646
RAG1	1.37529	1.72408	1.2907e-05	0.000240302
ANKS6	0.692763	4.95439	1.29223e-05	0.000240302
POM121L2	2.98348	-1.25038	1.29312e-05	0.000240302
NPTXR	0.844329	6.64606	1.30252e-05	0.000241766
MYLK	-0.671038	5.76069	1.31916e-05	0.000244569
GNB5	-0.649802	4.07256	1.32289e-05	0.000244974
MELK	-0.549867	6.37485	1.3321e-05	0.000246391
SLU7	0.655342	6.58697	1.34539e-05	0.00024856
ROPN1L	2.42686	-1.56341	1.35498e-05	0.000250041
EGF	-0.816679	3.77075	1.36589e-05	0.000251761
YWHAH	-0.464159	7.20742	1.37048e-05	0.000252314
MXD3	-1.25418	3.72665	1.38068e-05	0.000253898
CCNA1	2.80515	-0.0668397	1.39508e-05	0.00025625
PCDHA5	1.1514	1.14631	1.40141e-05	0.000257114
DTX1	1.57948	1.39702	1.40513e-05	0.000257498
PLPPR2	-0.707942	4.578	1.40905e-05	0.00025792
GADL1	2.24483	-1.1745	1.41388e-05	0.000258426
UBAP1L	1.70467	3.43169	1.41507e-05	0.000258426
RP11-166O4.3	-0.72943	3.69824	1.41814e-05	0.000258689
CYBA	-0.656741	5.15844	1.42684e-05	0.000259976
JAM2	2.41903	-0.832623	1.43631e-05	0.000261402
CDHR1	4.00674	-0.607964	1.46125e-05	0.000265637
RPLP0	-0.606722	10.8385	1.48655e-05	0.000269752
HRH2	-0.898543	3.78537	1.48729e-05	0.000269752
WIPF3	1.68386	-0.276316	1.50244e-05	0.000272189
LGALS1	-0.68997	8.14388	1.51345e-05	0.00027387
ATP6V0D2	1.46158	3.20716	1.53075e-05	0.000276686
EHBP1L1	-0.504092	6.42506	1.53323e-05	0.000276797
FGFR4	0.991612	3.51649	1.53485e-05	0.000276797
MAP1LC3A	-1.1657	1.21572	1.53979e-05	0.000277373
ETS1	-0.588495	7.36138	1.54887e-05	0.00027859
TOX3	-2.0773	0.712662	1.55006e-05	0.00027859
COL14A1	1.12923	5.23203	1.56612e-05	0.00028065
INSR	-0.77663	4.87319	1.56621e-05	0.00028065
FAM184A	1.66931	0.858783	1.56683e-05	0.00028065
PNLIPRP3	1.00498	3.55671	1.58609e-05	0.000283779
TMSB15A	-1.34204	1.32866	1.59015e-05	0.000284135
IFIT3	1.11997	5.47477	1.59166e-05	0.000284135
UBE2E2	-0.594951	4.84056	1.61879e-05	0.000288655
SMAD9	-0.83271	4.37519	1.62461e-05	0.000289367
LINC00960	2.03611	-1.46007	1.65641e-05	0.000294628
AGT	-1.14539	2.53073	1.65786e-05	0.000294628
JHDM1D-AS1	1.31532	0.913528	1.65994e-05	0.000294668
IER3	0.889225	3.42315	1.68132e-05	0.000298129
S100A2	1.04579	1.74503	1.69022e-05	0.000299373
CCL20	2.08906	2.2829	1.70285e-05	0.000301274
RP5-1059L7.1	1.61894	1.3533	1.70546e-05	0.0003014
CDR2L	0.891302	4.2593	1.72845e-05	0.000305123
PLCG1	-0.627915	7.49798	1.75913e-05	0.000310194
RP11-324I22.3	1.68798	-0.634415	1.76338e-05	0.000310598
PARP9	0.676994	6.79356	1.76589e-05	0.000310695
GPM6A	1.88868	-0.701526	1.77467e-05	0.000311894
CARHSP1	-0.579671	4.9482	1.78751e-05	0.000313802
TNNT1	0.804162	4.66962	1.8115e-05	0.000317662
MPRIP	-0.66935	8.21973	1.81831e-05	0.000318505
DEPTOR	0.902436	2.60394	1.82679e-05	0.000319638
IKBKE	0.644686	4.54968	1.84841e-05	0.000323065
NPC2	-0.557507	6.68766	1.88066e-05	0.00032834
NEXN	1.51959	0.360932	1.90375e-05	0.000332005
LRRC17	2.32815	-0.464745	1.92441e-05	0.000335241
FAM171A2	1.21248	3.60491	1.93611e-05	0.000336634
F12	1.11346	2.5467	1.93722e-05	0.000336634
NBPF4	2.219	-1.10771	1.93877e-05	0.000336634
KIF27	1.20829	1.30598	1.94271e-05	0.000336949
TMC8	1.82928	-0.175027	1.96494e-05	0.000340433
PSTK	0.962925	2.41005	1.96723e-05	0.000340457
NCOA1	0.571789	5.39903	1.9749e-05	0.000341413
FAM111B	-0.662576	6.74262	1.98868e-05	0.000343387
MGP	-2.16522	0.810851	1.99065e-05	0.000343387
ZNF48	1.02251	2.73806	2.02568e-05	0.00034905
RPLP0P2	2.25307	-0.560774	2.03808e-05	0.000350806
HELZ2	1.44708	5.4953	2.04175e-05	0.000351057
2019-03-01	0.905748	3.12095	2.05594e-05	0.000353115
ALDOC	-0.91296	3.68788	2.06307e-05	0.000353957
ADI1	-0.680874	4.6075	2.07444e-05	0.000355523
SLC31A1	0.883701	6.68342	2.09753e-05	0.000359091
PDE10A	0.940428	4.14179	2.15097e-05	0.000367843
VSTM2B	2.43038	1.19996	2.16683e-05	0.000370158
CCL18	2.59045	-0.866043	2.26673e-05	0.000386806
RP11-983P16.4	0.838749	2.73639	2.27952e-05	0.000388571
SPR	0.637619	5.65745	2.3034e-05	0.000391903
CSRNP3	-0.987517	2.03006	2.30401e-05	0.000391903
BEX3	-0.560601	6.09553	2.33345e-05	0.000396487
PLSCR1	0.687331	5.97807	2.38332e-05	0.000404527
GNG4	-1.17837	3.5387	2.38861e-05	0.000404991
C1QTNF2	-1.94412	0.419712	2.44914e-05	0.000414811
RP11-650L12.2	1.46298	0.38155	2.45989e-05	0.000416188
LRRN4CL	-1.36276	4.45857	2.46624e-05	0.000416819
LZTS1	-0.690424	7.84276	2.47048e-05	0.000417091
RP5-1109J22.1	2.25716	-0.893832	2.50635e-05	0.000422697
IFITM2	0.676694	4.8473	2.54869e-05	0.000429382
LLGL1	-0.564861	5.72926	2.57862e-05	0.000433962
PIEZO2	-0.617717	6.5543	2.63886e-05	0.000443631
PXMP4	-0.651423	4.84323	2.65126e-05	0.000445244
ARHGAP20	-1.00964	2.9556	2.65708e-05	0.000445749
TAB3	-0.578806	7.2219	2.67129e-05	0.00044766
LBH	-0.656575	5.7887	2.68433e-05	0.000449096
COL9A3	-1.22956	8.3584	2.68552e-05	0.000449096
PODXL2	-0.568696	6.60987	2.69093e-05	0.000449527
OAS3	1.17696	5.95271	2.69539e-05	0.000449799
ISLR	2.56491	-1.17957	2.75632e-05	0.00045917
ARHGEF19	-1.20086	1.20372	2.75733e-05	0.00045917
FIGN	-0.587699	4.45046	2.77973e-05	0.000462238
ANKRD42	0.79518	3.18494	2.78158e-05	0.000462238
ACACB	-1.10388	2.09511	2.7908e-05	0.000463284
DHCR7	-0.632855	5.01386	2.7978e-05	0.000463962
PRSS16	1.40011	1.32861	2.81197e-05	0.000465824
SPARC	0.744691	9.0805	2.82858e-05	0.000468088
ARHGEF3	-0.651947	5.15179	2.8386e-05	0.000469256
CENPA	-0.599628	5.32069	2.84933e-05	0.00047054
MAGED2	-0.795042	6.91063	2.8647e-05	0.000472587
ZNF704	-0.472753	7.36514	2.87585e-05	0.000473522
PDK1	-0.93735	4.15199	2.87634e-05	0.000473522
PTENP1	1.42809	-0.0161443	2.89685e-05	0.000476405
SFXN3	-0.583303	6.47346	2.94402e-05	0.00048366
STARD8	2.67962	-0.477234	2.94946e-05	0.000484053
RP4-669P10.18	1.50909	0.22729	2.97374e-05	0.000487534
SH3D19	-0.601171	6.05755	3.01121e-05	0.000493167
SLC10A4	-1.63096	0.712616	3.02481e-05	0.000494883
B4GALNT1	1.02543	4.74981	3.06445e-05	0.000500853
AC017076.4	1.87468	-0.581374	3.12168e-05	0.000509681
AC002511.1	-1.85323	7.64206	3.15623e-05	0.000514646
PEA15	-0.674269	8.31261	3.15857e-05	0.000514646
FZD5	0.983295	3.01101	3.17351e-05	0.000516519
DTX4	0.92744	3.5566	3.17658e-05	0.000516519
USP53	0.756295	7.33733	3.22838e-05	0.000524405
RGPD8	0.966471	2.19034	3.2498e-05	0.000527345
RASD1	1.46416	4.33204	3.25925e-05	0.000528337
IL24	1.4671	2.98551	3.27996e-05	0.000531153
LGALS3BP	0.585166	9.169	3.29837e-05	0.00053359
CEP112	-0.979609	2.57671	3.30445e-05	0.000534029
PTPRB	0.711912	3.6716	3.3576e-05	0.000542066
RECK	-0.777317	3.4025	3.44805e-05	0.000556104
ARHGAP39	0.787784	3.40839	3.47198e-05	0.000559394
FN3KRP	-0.499289	5.50143	3.50412e-05	0.000563712
RUSC2	0.538062	4.67037	3.50588e-05	0.000563712
CALM3	-0.504816	7.44584	3.52915e-05	0.000566879
ITGAV	-0.492894	7.72445	3.54224e-05	0.000568406
TMEM51-AS1	1.93904	-0.88421	3.61647e-05	0.000579732
TLR3	1.08474	2.97332	3.63945e-05	0.000582826
IFIT1	1.74851	5.08761	3.65568e-05	0.000584835
KCNT1	3.03929	-1.30781	3.70647e-05	0.000592364
H19	-1.81528	2.27524	3.72855e-05	0.000595293
TP53INP2	0.889693	5.17802	3.73769e-05	0.000596152
ERCC2	-0.608351	5.3526	3.74852e-05	0.00059728
HIST3H2BB	1.53723	-0.0627909	3.79561e-05	0.000604176
KBTBD7	-0.700801	4.99234	3.84971e-05	0.000612173
AGFG2	-0.670634	3.58572	3.86176e-05	0.000613475
HLA-A	1.11761	5.07057	3.93874e-05	0.000625078
SNN	-0.717798	4.64971	3.9993e-05	0.000634055
CDKL5	-1.10551	2.72649	4.01377e-05	0.000635714
ITPR2	0.57948	5.17488	4.04739e-05	0.0006404
PDGFD	0.766348	4.95245	4.06645e-05	0.000642774
PAPPA	1.89011	0.378692	4.11225e-05	0.000649368
SPC25	-0.653172	4.25385	4.1264e-05	0.000650954
SCMH1	-0.561665	4.33523	4.15922e-05	0.00065548
SP110	0.718238	4.40098	4.18249e-05	0.000658494
SYT6	0.722603	3.28546	4.21357e-05	0.000662239
CENPI	-0.638047	4.64662	4.21463e-05	0.000662239
GAS7	-0.829427	8.44589	4.23284e-05	0.000663732
ADRA2C	1.11621	3.44381	4.23606e-05	0.000663732
EDEM3	0.517546	7.6031	4.23667e-05	0.000663732
RLBP1	-1.11392	3.96329	4.24352e-05	0.000664048
LSG1	0.506756	6.19454	4.24706e-05	0.000664048
TMEM206	0.545876	5.25363	4.26176e-05	0.00066569
PHKB	-0.524415	5.30988	4.3171e-05	0.000673672
PPM1H	0.657508	4.80328	4.32842e-05	0.000674775
XXbac-B476C20.9	1.76633	0.116143	4.33522e-05	0.000674934
XKR5	-1.58118	1.17399	4.33795e-05	0.000674934
KDELC2	-0.593776	6.46377	4.37782e-05	0.00068047
SLC9A3R1	0.623003	5.03985	4.45e-05	0.000691012
RCBTB1	-0.568373	6.65138	4.50786e-05	0.000699314
PCP4L1	2.90117	-0.910614	4.5442e-05	0.000704262
BCYRN1	-1.09172	1.61966	4.56118e-05	0.000706204
MYO1B	-0.464385	6.28153	4.58596e-05	0.000709349
RNF150	-0.811875	4.76988	4.59294e-05	0.000709736
TSC22D3	-1.05477	4.39939	4.66074e-05	0.000719514
TMEM151B	1.32825	1.28761	4.72871e-05	0.000729297
LIX1L	-0.452007	6.47344	4.84188e-05	0.000746026
NR4A3	1.32942	4.80926	4.85598e-05	0.000747473
KCNH8	0.722722	2.42925	4.887e-05	0.000751518
IZUMO4	2.25495	-0.308347	4.92288e-05	0.000756303
OAF	0.735018	5.58674	4.96345e-05	0.000761798
PLCB1	-0.890912	3.56129	4.98761e-05	0.000764199
GRN	0.527476	8.739	4.98872e-05	0.000764199
EVA1C	0.673393	3.23189	5.0794e-05	0.000777339
CARD10	-1.08957	2.66472	5.0853e-05	0.000777493
RP11-1C8.4	1.34353	0.493823	5.11366e-05	0.000781076
HEATR5A	0.555481	5.69833	5.12612e-05	0.000782226
HELLS	-0.522833	6.19287	5.1462e-05	0.000784535
RP11-399J13.2	2.07464	-1.43117	5.1593e-05	0.000785779
SPIRE2	-0.723662	4.02784	5.18031e-05	0.000788222
FSTL1	-0.823487	5.40142	5.25302e-05	0.00079852
KCNJ12	1.27485	0.315449	5.26287e-05	0.000798576
SEMA3F	1.37997	4.18156	5.26346e-05	0.000798576
RCAN3	-0.638142	5.21528	5.28904e-05	0.000801692
GINS4	-0.728818	4.34264	5.32291e-05	0.000805675
IKZF2	1.82544	2.77948	5.32547e-05	0.000805675
SPATA20	-0.593891	5.99762	5.46065e-05	0.000825338
AMPH	-1.09858	3.53647	5.47648e-05	0.000826943
PDLIM3	0.795338	4.68133	5.53243e-05	0.000834279
CD44	-0.56769	10.1573	5.53558e-05	0.000834279
ANO10	-0.531174	4.87611	5.64244e-05	0.000849578
CTD-2012J19.3	1.59348	-0.354296	5.71033e-05	0.000858985
CTC-499B15.5	1.75262	-0.144098	5.72079e-05	0.000859744
SLC1A2	2.49378	-0.260477	5.72895e-05	0.000860155
KIFC3	-0.534008	6.19656	5.84916e-05	0.000877374
COL5A3	1.60795	3.67833	6.01077e-05	0.000900764
IRF5	0.971919	2.95242	6.17626e-05	0.000924691
BVES	0.635444	5.07614	6.20726e-05	0.000928456
PER1	0.815568	3.45164	6.23557e-05	0.000931813
ST8SIA6	1.1695	3.19967	6.24392e-05	0.000932105
HMGB2	-0.686497	7.50959	6.24927e-05	0.000932105
FGD6	0.780805	2.92207	6.2562e-05	0.000932262
MAPRE3	-0.856922	3.04871	6.37173e-05	0.000948587
ANLN	-0.677006	7.52665	6.38611e-05	0.000949837
ZNF528	0.736448	2.55571	6.42433e-05	0.000953765
CTHRC1	-0.613421	8.14298	6.42454e-05	0.000953765
C4orf47	1.93367	-0.95029	6.50534e-05	0.000964858
TRIM62	1.50673	4.66251	6.51844e-05	0.0009657
ARAP2	0.745603	3.15259	6.52319e-05	0.0009657
PIK3IP1	1.69352	0.528541	6.54481e-05	0.000967997
DUSP16	1.02863	1.86764	6.5542e-05	0.000968483
CREBL2	-0.576159	6.47036	6.56263e-05	0.000968827
RP5-1125N11.2	1.33998	0.513038	6.59573e-05	0.000972809
RP11-568N6.1	2.17803	-1.22737	6.6211e-05	0.000975644
E2F8	-0.951521	4.09066	6.6278e-05	0.000975715
RNF123	0.560285	5.84625	6.63388e-05	0.000975715
GPR37L1	3.02059	-1.44306	6.64118e-05	0.000975885
HTR7	1.18861	3.50454	6.72617e-05	0.00098746
SLC22A23	0.963371	3.84721	6.74136e-05	0.000988775
MAN1A1	-0.685103	3.73331	6.75509e-05	0.000989874
CLCF1	1.52657	0.816242	6.83509e-05	0.00100067
PRKCD	-0.70117	7.46279	6.86822e-05	0.0010046
QDPR	-0.529779	7.27187	7.01005e-05	0.00102437
ZNF512B	-0.562107	5.86593	7.01629e-05	0.00102437
NUPR1	-1.31421	4.06453	7.02338e-05	0.00102446
NOV	0.90539	4.25305	7.05235e-05	0.00102774
SMARCA1	-0.748735	5.32598	7.07144e-05	0.00102958
TGIF1	0.593672	5.04336	7.12848e-05	0.00103636
FBN1	1.06793	3.32173	7.13107e-05	0.00103636
ARID5A	-0.954512	2.88318	7.17742e-05	0.00104214
FKBP9	-0.712191	6.62434	7.24439e-05	0.0010509
WNT16	2.29449	-1.14969	7.27907e-05	0.00105413
SLC39A8	1.16943	5.19784	7.27993e-05	0.00105413
PGF	-0.808164	3.66651	7.3122e-05	0.00105784
TSPAN15	-1.22018	3.07478	7.35685e-05	0.00106333
SLC25A23	-0.784704	5.78043	7.4404e-05	0.00107442
RP11-1C8.7	1.58151	-0.391486	7.45664e-05	0.00107579
TSPAN1	1.86057	-0.0723196	7.47561e-05	0.00107755
SUPV3L1	0.510135	5.29151	7.54248e-05	0.0010862
BRIP1	-0.624808	5.69292	7.58928e-05	0.00109195
OVOL2	1.43847	0.808314	7.64018e-05	0.00109828
ACHE	1.69585	0.660366	7.82359e-05	0.00112335
SIRT5	0.606122	4.56295	7.8288e-05	0.00112335
ABCA8	2.41682	-1.0592	7.91114e-05	0.00113414
CCDC50	-0.523219	7.45754	8.06448e-05	0.00115508
KIRREL	-0.804819	8.05731	8.13291e-05	0.00116383
ALS2CL	2.04773	0.324868	8.16859e-05	0.00116789
SERINC5	0.64842	7.64588	8.1827e-05	0.00116885
SNX1	-0.444905	6.54678	8.19393e-05	0.0011694
AKAP6	-0.752314	5.70663	8.33487e-05	0.00118845
ELK3	-0.685963	6.14803	8.38834e-05	0.001195
SAT1	0.840332	6.22735	8.47568e-05	0.00120636
VEGFB	-0.577185	6.47301	8.56696e-05	0.00121826
PTAR1	-0.522666	7.15542	8.58555e-05	0.00121981
CRYL1	-0.926035	6.3193	8.617e-05	0.00122318
MAP4K3	0.640576	7.20914	8.62921e-05	0.00122382
CYP27A1	-0.620758	6.63289	8.64354e-05	0.00122476
INPP1	0.631979	3.81142	8.97588e-05	0.00127072
CNN2	-0.810335	4.82634	9.09949e-05	0.00128707
HECW2	2.64207	0.177207	9.14903e-05	0.00129292
RP11-43F13.1	0.660563	2.96407	9.22355e-05	0.00130229
SPATA6L	1.27265	0.397894	9.23996e-05	0.00130345
PAX5	2.00357	0.142353	9.29645e-05	0.00131025
TSHZ1	-0.523385	5.98677	9.38025e-05	0.001319
RP11-94H18.1	1.51742	0.537664	9.38132e-05	0.001319
ERAP1	0.54799	5.48169	9.38347e-05	0.001319
CLIP4	-0.461129	6.68758	9.39802e-05	0.00131988
RP11-27G22.1	-1.40559	0.908877	9.49339e-05	0.00133118
FAM214B	0.573968	4.73816	9.50143e-05	0.00133118
TSPAN33	0.905111	4.9467	9.50362e-05	0.00133118
RP3-512B11.3	1.37336	0.096755	9.59097e-05	0.00134223
RP11-619A14.3	2.34605	-1.85461	9.69462e-05	0.00135462
NYAP1	1.09607	1.72609	9.6966e-05	0.00135462
ZDHHC12	-0.60202	4.06835	9.7711e-05	0.00136383
IFI44L	2.90304	1.20286	9.80114e-05	0.00136682
KLF9	0.464463	7.02985	9.8303e-05	0.00136968
H2AFX	-0.624628	5.22446	9.90008e-05	0.0013782
PBLD	1.02623	1.90459	0.000100978	0.00140449
FKRP	-0.583421	4.7743	0.000101826	0.00141504
C19orf71	-0.693441	6.05969	0.000102329	0.00142079
COL6A2	-1.34018	4.73985	0.000103352	0.00143347
ADGRL3	1.94178	2.19316	0.000103423	0.00143347
GREM2	2.15161	-1.08621	0.000103794	0.00143689
MEX3D	-0.638724	4.39945	0.000103851	0.00143689
SLC9A5	1.07499	3.0663	0.000104243	0.00144107
MEIS3	-1.08695	1.43491	0.000104552	0.00144408
MDFI	-1.17768	0.792361	0.0001049	0.00144762
ASB9	-1.04387	4.45031	0.000106196	0.00146424
NRG2	1.20655	2.02732	0.000107038	0.00147456
LGMN	-0.634698	5.95307	0.000107433	0.00147871
SLC8A1	2.03767	-0.0230263	0.000108077	0.00148629
ZNF525	0.656186	3.43217	0.000110147	0.00151345
DDX58	0.781182	4.38041	0.000110549	0.00151766
HLA-DPA1	-1.97656	0.487538	0.000110994	0.00152245
ZNF841	1.00331	3.29088	0.000111153	0.00152332
CFAP99	3.40016	-1.04957	0.000111728	0.00152987
CYB5R3	-0.556305	7.69984	0.000112225	0.00153536
BCL2L1	0.6202	5.44412	0.000112509	0.00153791
HIST1H4H	1.44053	-0.117077	0.000113622	0.00155179
PHF10	0.445557	6.20618	0.000114581	0.00156355
RTP4	0.558219	3.99414	0.000115832	0.00157926
ST3GAL4	-0.489294	7.82946	0.000116476	0.00158667
TYW1B	1.13104	0.449397	0.000116857	0.0015905
ITGA11	2.0395	0.867375	0.000117559	0.00159869
BTN3A3	0.837451	4.04218	0.000118249	0.00160669
HAGLR	-0.637586	4.91304	0.000119701	0.00162502
PLSCR4	-1.05039	2.82082	0.00012004	0.00162824
EIF1B-AS1	1.3528	0.750259	0.000120303	0.0016304
NBN	0.456972	7.27682	0.000120831	0.00163616
FAM46C	-1.06197	3.37962	0.000121972	0.0016489
FAM19A3	2.62853	0.419761	0.000121979	0.0016489
PARP12	0.901479	4.92868	0.000122446	0.00165322
HTN1	2.02444	2.90283	0.000122507	0.00165322
RPL12	-0.508794	9.04262	0.000122637	0.00165357
RP1-62D2.3	1.83672	-0.628655	0.0001233	0.00166109
PLPP2	-1.05314	5.51274	0.000123773	0.00166605
FAM131C	2.38677	-0.620854	0.000124085	0.00166791
FAM81A	-0.753929	4.62591	0.000124121	0.00166791
CTC-308K20.1	1.63481	-0.302819	0.000124282	0.00166866
KCNH1	1.59822	2.13207	0.000126698	0.00169967
RBPJL	2.64373	-0.0136524	0.000127905	0.0017144
PRICKLE3	0.666882	3.27815	0.000128787	0.00172386
HOXD10	1.20197	0.197726	0.000128828	0.00172386
TMEM59L	-1.83449	-0.344676	0.000129297	0.00172868
EFNB2	0.97807	3.86738	0.000129497	0.00172989
PAGE1	-0.995696	2.45623	0.00013036	0.00173996
CDK1	-0.477734	7.43508	0.000132698	0.00176968
CT55	1.05515	2.7837	0.000133843	0.00178234
EME2	0.858349	3.03748	0.000133872	0.00178234
RANBP10	0.555896	4.84591	0.000134333	0.00178698
TUBBP5	1.05934	3.74238	0.000136874	0.00181925
SSBP2	-0.650873	3.38297	0.000137476	0.00182572
RNF11	-0.486522	6.65537	0.000137604	0.0018259
DNMBP	0.86896	4.12283	0.000140389	0.0018613
SORBS1	0.841328	6.1005	0.000141579	0.00187551
CASKIN1	-1.00623	1.99256	0.000143047	0.00189338
USP18	0.965839	3.97425	0.00014336	0.00189594
TOP2A	-0.62781	9.42212	0.00014493	0.0019151
MATN3	-1.22387	2.29984	0.000145976	0.00192732
DENND6B	1.40809	0.940887	0.000146327	0.00193035
NAT14	-0.727799	4.83401	0.0001481	0.00195212
FMNL2	-0.58242	7.34339	0.000149869	0.00197379
C1S	2.5099	0.931176	0.000150013	0.00197405
VIM	-0.601395	10.1746	0.00015196	0.00199802
EXTL2	-0.502939	5.61703	0.000152363	0.00200166
MTMR11	-0.7221	4.16871	0.000153573	0.00201521
MGAT5	-0.581224	8.03677	0.000153648	0.00201521
SLIT2	2.01223	-0.191494	0.000153801	0.00201554
EEF1A1	-0.563286	12.8872	0.000155381	0.00203456
PLPP6	0.696078	3.22037	0.000156653	0.00204816
SIVA1	-0.50566	5.22066	0.000156677	0.00204816
RASGRF2	1.24793	0.609241	0.000157313	0.00205479
CBX5	-0.609197	6.61879	0.000157958	0.00206145
RP11-400K9.4	-1.86124	-0.495509	0.000158084	0.00206145
CDCA3	-0.766813	4.89831	0.000159506	0.00207829
B2M	0.841345	9.91784	0.000159912	0.00208187
ANKRD34B	2.382	-0.492875	0.0001606	0.00208912
SLC4A8	1.911	0.715359	0.00016085	0.00209066
EFCAB4B	1.29447	2.03349	0.000161273	0.00209443
ITIH6	-2.33683	2.24312	0.000161452	0.00209472
NUCB2	-0.712169	5.83816	0.000161559	0.00209472
SUCLG2	-0.414205	7.43634	0.000162199	0.0021013
LMF2	-0.572344	6.48934	0.000162884	0.00210846
RP1-65P5.5	2.06179	-0.334047	0.000163589	0.00211586
RBBP7	-0.50155	7.97905	0.000164233	0.00212246
HMGN1	-0.426778	7.61892	0.000164658	0.00212622
RP11-511P7.5	1.12608	1.43273	0.000165883	0.0021403
TNS3	-0.528465	6.36862	0.000168142	0.00216604
TUBG2	-0.600243	4.57508	0.000168151	0.00216604
LHX1	1.08266	2.39246	0.000172372	0.0022186
ANKRD28	0.483323	8.00022	0.000172748	0.00222164
XPR1	0.486075	6.76307	0.000172929	0.00222218
ZBTB33	0.616013	6.60096	0.000173778	0.00223128
ADAM23	-0.571954	6.59259	0.000175129	0.0022468
FAM131A	-0.498242	4.36099	0.000175672	0.00225195
RIN2	-1.08421	0.737179	0.000177131	0.00226882
CCT6B	2.09577	-0.16532	0.000178575	0.00228547
CASC10	1.28223	0.773266	0.00017875	0.00228587
LRP3	-0.66585	4.97411	0.000181273	0.00231626
RPS6KC1	0.468218	6.17777	0.000182159	0.00232571
LAPTM4A	-0.465602	7.77877	0.000182592	0.00232936
IL17RD	-0.844147	5.41512	0.000182882	0.00233119
DTNA	1.14505	1.10452	0.000183295	0.00233459
CEP126	1.71133	-0.757882	0.000184981	0.00235417
CA8	-0.617218	6.68981	0.000187259	0.00238125
MOXD1	-0.513248	6.32021	0.00018743	0.00238152
MRAS	0.562812	5.36349	0.000189031	0.00239994
TBC1D19	1.0628	2.63317	0.000189326	0.00240176
DHRS2	1.94147	2.08056	0.000190138	0.00241013
GRHPR	-0.532471	5.67939	0.000192557	0.00243885
DAPK1	-0.639838	5.66078	0.000193046	0.00244309
MAST1	0.835955	3.11377	0.00019526	0.00246915
LPP	-0.496538	7.6079	0.000197029	0.00248928
GARNL3	-1.24801	1.46921	0.000197166	0.00248928
RP11-874J12.2	0.884988	1.58345	0.00019768	0.00249378
RPS2	-0.574581	10.0145	0.00020017	0.00252319
SCG2	1.39345	1.61724	0.000201417	0.00253689
ANXA2	-0.509737	8.66111	0.000202392	0.00254514
COMMD10	-0.636131	4.82966	0.000202392	0.00254514
RP11-81A22.4	1.31747	0.297475	0.000203	0.00255076
SP140L	0.743801	2.81827	0.000205987	0.00258624
RPL3	-0.487952	10.5282	0.000207391	0.00260181
TDRD5	2.05913	-0.693371	0.000207769	0.0026045
ARRDC3	1.15475	2.23041	0.000208833	0.00261576
SDC3	0.420404	8.78914	0.000209098	0.00261703
GREB1	-0.798958	5.31534	0.000209977	0.00262436
STK3	-0.49375	5.05247	0.000210015	0.00262436
ARHGAP26	0.900375	2.80874	0.000210702	0.00263008
SGSH	-0.532056	5.2419	0.000210804	0.00263008
KIF18B	-0.687412	5.20991	0.000211422	0.00263572
CCPG1	0.714433	3.26986	0.000212369	0.00264544
MYH10	-0.814135	8.3981	0.000218208	0.00271499
CD302	-0.804236	1.91308	0.000218398	0.00271499
ERO1B	0.566801	5.15048	0.000218465	0.00271499
SHB	1.66653	0.339527	0.000219213	0.00272216
AC011247.2	-0.880888	2.87896	0.00021998	0.00272954
ZNF596	0.93731	1.16851	0.000220192	0.00273004
RAP1A	-0.429933	6.09995	0.000220622	0.00273323
ENAH	-0.705643	8.85566	0.000222995	0.00276048
LMNB1	-0.502016	6.39626	0.000223831	0.00276866
PMEPA1	1.20531	7.68039	0.000224111	0.00276997
RP11-471B22.3	1.40379	-0.224818	0.000224552	0.00277327
NAMPT	0.608498	8.29476	0.000226132	0.0027906
THEM5	1.7162	-1.02533	0.000226404	0.00279179
CDH24	1.06244	4.395	0.000226722	0.00279354
ATOH8	-0.594635	5.17465	0.000228204	0.00280962
WDR61	-0.586511	6.06961	0.000230419	0.00283469
DDR2	-0.86435	7.24189	0.00023137	0.00284418
TP53TG1	-1.41238	0.269295	0.000232599	0.00285708
AP000525.9	0.530074	4.47003	0.000234388	0.00287683
MFSD6	0.53446	5.63081	0.000235597	0.00288569
KCNJ2	2.58207	-0.457337	0.0002356	0.00288569
CNST	0.53508	6.67556	0.000235656	0.00288569
SLC24A5	-0.591058	5.69446	0.000235853	0.00288588
CD151	-0.495233	7.15445	0.000237373	0.00290224
PREX1	-0.725045	3.7829	0.000238238	0.00291057
CMPK2	1.4931	1.36793	0.000239345	0.00292185
LRRC32	1.70536	0.129843	0.000239646	0.00292327
RP11-72O9.4	1.76619	-0.552242	0.000241401	0.00294242
TMEM102	0.954806	1.0318	0.000242187	0.00294973
RP11-90L1.8	1.78716	-1.37141	0.000242419	0.0029503
PRDM13	0.784811	2.31905	0.000242851	0.00295142
ID4	-0.716851	5.21172	0.000242883	0.00295142
HAPLN3	-0.628969	4.07114	0.000246782	0.00299637
BPHL	-0.539051	4.37822	0.00024696	0.00299637
RAC3	-0.764894	4.77181	0.000247754	0.00300371
FCHSD2	0.588923	4.74037	0.000248444	0.00300977
PCDHB7	1.3075	0.712146	0.000249408	0.00301915
AEBP1	-0.519397	6.88531	0.000249945	0.0030222
PLXND1	-1.36833	4.96621	0.000250041	0.0030222
MLEC	-0.552667	8.1216	0.000251743	0.00304046
S100B	-1.09835	5.467	0.000253866	0.00306376
GPT	1.52251	0.363926	0.000254297	0.00306664
AIG1	-0.788203	2.86835	0.00025474	0.00306964
ACP5	-0.552075	5.81791	0.000256103	0.00308372
PTPN13	0.605453	4.59832	0.000257746	0.00310116
TMEM177	-0.499116	4.41356	0.000258615	0.00310925
ABI2	-0.401675	6.34375	0.000259432	0.00311672
ATP2A3	-1.2692	2.14219	0.000259794	0.0031187
P2RX7	-0.877124	4.7872	0.000262582	0.00314976
NAALADL2	-1.00557	2.88558	0.000262777	0.00314976
PLEKHA7	0.944846	2.83654	0.000263109	0.00315135
TP53I3	0.678369	4.09402	0.000263562	0.0031544
STXBP1	0.460136	8.05812	0.000265207	0.00316968
ZNF568	0.905365	1.33556	0.000265416	0.00316968
BRAP	0.513231	4.96695	0.000265438	0.00316968
DTYMK	-0.48664	5.45953	0.00026739	0.00319059
QPCT	0.655009	8.19461	0.00026909	0.00320845
TMEM255B	0.688606	5.10972	0.000273138	0.00325427
AC002467.7	1.26235	0.648493	0.000273427	0.00325528
RFX2	-0.739489	2.7591	0.00027544	0.00327679
CHRM3	0.790725	4.27348	0.000278072	0.00330562
UGGT2	-0.492345	6.11607	0.000278593	0.00330934
COL19A1	0.565543	6.57735	0.00028109	0.00333407
KCNN1	-1.15748	1.01089	0.000281095	0.00333407
KRR1	0.584966	6.24519	0.000282056	0.00334297
CLU	2.0107	1.65115	0.000283095	0.00335277
FNBP1L	-0.406735	5.98257	0.000287474	0.0034021
SERPINA1	1.88239	-1.09162	0.000290513	0.0034355
TENM1	0.927306	5.05947	0.000290911	0.00343765
COQ10A	0.717153	2.95433	0.00029198	0.00344771
ENDOG	1.07827	1.87425	0.000292761	0.00345436
LINGO1	1.14288	4.49042	0.000297697	0.00350999
WDR34	-0.52228	5.68672	0.000302278	0.00356136
SMPDL3A	0.726171	3.42717	0.000303455	0.00357257
PGM2L1	0.907015	4.54031	0.000304378	0.00358079
NDC80	-0.602252	5.03802	0.000304896	0.00358422
CLPX	0.467361	6.13841	0.000307535	0.00361256
TGIF2	-0.555374	5.44648	0.000308329	0.00361922
PPIL6	2.15334	-0.655682	0.000309403	0.00362914
LRP10	0.882844	7.67265	0.000310287	0.00363682
HABP4	-0.546312	5.40438	0.000313131	0.00366744
BTG1	0.53163	6.09871	0.000313778	0.00367231
SNHG6	-0.755926	6.16098	0.000314078	0.00367312
RPS2P5	-0.678556	6.54163	0.000314464	0.00367448
BACH2	0.87648	2.32314	0.000314658	0.00367448
SEMA4B	0.575414	3.6918	0.000314891	0.0036745
ADAMTS3	1.00713	4.0813	0.000315902	0.00368359
CYTH3	0.444993	7.08905	0.00031802	0.00370556
AKAP5	1.17338	2.7855	0.000319318	0.00371795
H3F3B	0.426075	8.6655	0.000320219	0.00372405
CHAF1B	-0.715621	5.01066	0.000320311	0.00372405
EVL	-0.707162	4.08861	0.000321083	0.00373029
RIDA	0.699776	3.10686	0.00032357	0.00375614
EIF4E3	-0.829898	1.64037	0.00032378	0.00375614
TMEM9	-0.489156	5.9399	0.000324305	0.00375703
NHS	3.91022	-0.827183	0.00032433	0.00375703
EEA1	0.56304	6.70859	0.000328023	0.00379672
RPL15	-0.555072	9.98097	0.000328236	0.00379672
PPP1R13B	-0.491276	4.52066	0.000328741	0.00379979
CYFIP2	0.787952	5.05089	0.000329697	0.00380807
ZBTB46	-0.944226	1.69806	0.000335031	0.00386529
ROGDI	-0.757829	3.00018	0.000335138	0.00386529
APOBEC3B	-0.597085	4.92843	0.000337581	0.00389064
POU2F2	1.08718	1.99198	0.000337979	0.0038924
AGBL5	-0.53694	4.69948	0.000339357	0.00390302
HTATSF1	-0.405825	6.3091	0.000339393	0.00390302
RP11-220I1.1	0.416117	5.89598	0.000340579	0.00391226
JADE3	0.920121	4.67814	0.000340689	0.00391226
GSTP1	-0.425304	7.80175	0.000345753	0.00396644
CARNMT1	0.668396	5.57516	0.000345907	0.00396644
PDP1	0.437154	7.27587	0.000352101	0.00403454
TMEM98	-0.58944	6.79936	0.000353341	0.00404583
CFAP45	1.68006	-1.21059	0.000357234	0.00408745
PPOX	0.682784	4.86149	0.000358093	0.00409433
MVK	-0.641875	3.18773	0.000359418	0.00410652
PLA2G4C	1.60612	1.28339	0.000360695	0.00411793
GNG7	-0.826068	4.86481	0.000360935	0.00411793
TMBIM1	0.550102	6.24783	0.000361499	0.0041214
CSGALNACT1	0.556522	4.50563	0.00036188	0.00412278
C6orf195	1.63468	-1.02834	0.000363377	0.00413687
EBP	-0.569811	4.12621	0.000363765	0.00413831
SEMA3E	-1.76817	0.119751	0.000366244	0.00416353
TTYH3	-0.534557	6.38225	0.000368164	0.00418236
MYO16	1.09465	-0.229101	0.00037176	0.00421878
FHOD1	0.705967	5.08787	0.000371901	0.00421878
NASP	-0.433956	6.91948	0.000373589	0.00423489
SUMO3	-0.460963	6.50795	0.000374734	0.00424484
PYCR1	-0.662548	5.35823	0.00038006	0.00430211
MYO18A	0.56359	5.58067	0.000380574	0.00430485
TEX13C	1.93349	0.569318	0.00038579	0.00436074
SCPEP1	-0.534904	5.70612	0.000391784	0.00442535
SERTAD1	0.888879	3.27518	0.000392828	0.00443398
CH17-189H20.1	0.923013	1.97236	0.00039747	0.00448319
PGRMC2	-0.423734	5.78312	0.000399309	0.00450014
CALD1	-0.517016	8.10079	0.00039954	0.00450014
TGFB1I1	-0.472697	4.65388	0.000400796	0.00451108
SRGAP2B	-0.50262	4.33181	0.000402151	0.00452312
CDKN3	-0.565979	5.81112	0.000403001	0.00452948
RP11-838N2.4	-1.92095	-0.118266	0.000404033	0.00453786
C12orf75	-0.861503	3.96864	0.000405462	0.00455069
MON1A	0.595659	3.9528	0.000408614	0.00458283
SEMA4G	1.0502	1.86925	0.000411223	0.00460884
HPS1	-0.447749	6.24948	0.000412116	0.00461558
STYXL1	0.727054	2.92189	0.000414065	0.00463414
CEP57L1	-0.536703	3.92829	0.000414402	0.00463464
AC104135.4	-0.658551	4.47484	0.000418326	0.00467524
SMPD3	-1.06415	0.668788	0.000418946	0.00467887
TNS1	1.73775	1.35415	0.000420289	0.00469057
RP11-53O19.1	1.12	2.17754	0.000423291	0.00471897
KIAA1161	2.30583	-0.0214523	0.000423428	0.00471897
TMCO3	-0.728243	6.75035	0.000425597	0.00473981
VANGL2	-0.620415	5.42448	0.000427688	0.00475976
EHD3	0.594348	3.37546	0.000430345	0.00478597
EEF1A1P5	-0.644963	4.9808	0.000430915	0.00478896
FAM89A	-0.521732	5.72262	0.000431641	0.00479366
CBX7	-0.972159	3.42536	0.000432922	0.00480453
XAF1	2.40975	1.50917	0.000434694	0.00482082
OCA2	0.754259	3.84313	0.000437129	0.00484444
TMEM106A	0.730984	2.25038	0.000439604	0.00486847
IGDCC3	2.08474	-0.280801	0.000440678	0.00487696
NME4	-0.506822	6.06536	0.00044189	0.00488697
YBX2	-1.20586	0.817087	0.000443862	0.00490536
SH3BP5L	0.433288	6.10049	0.000444305	0.00490683
MIR4534	-1.46283	-0.60849	0.000453231	0.00499942
FAM98C	0.749015	3.47309	0.000453319	0.00499942
GPR156	1.7156	-0.931782	0.000455127	0.00501588
RPS4X	-0.56978	10.2962	0.00045872	0.00504847
IRAK2	1.46617	0.0951716	0.000458721	0.00504847
ESRP1	-0.724507	4.30137	0.000459276	0.00505108
MICALL2	-1.0039	2.91659	0.000460302	0.0050583
GNS	-0.595251	7.38636	0.000460774	0.0050583
MAST4	1.62431	0.244778	0.000460888	0.0050583
DFNA5	-0.524063	5.17661	0.000462297	0.00507025
KIF5C	-1.12058	3.11503	0.000468144	0.00513084
UBE2Q2P2	1.07127	1.5573	0.000470378	0.00515176
TFDP1	-0.512028	8.00591	0.000470962	0.00515459
ADGRB2	0.849249	4.06572	0.000472376	0.00516651
SHCBP1	-0.539108	6.30965	0.000474909	0.00519064
CTD-2003C8.1	0.949847	1.09231	0.000477671	0.00521723
RPS6KA6	1.02412	0.890785	0.000479906	0.00523804
ERICD	1.91171	-0.601784	0.000481109	0.00524756
CCDC71L	0.593133	5.12283	0.000484099	0.00527654
SGCB	-0.550853	5.76227	0.000486482	0.00529888
NEFL	3.65109	-0.419738	0.000487737	0.00530802
PSIP1	-0.429534	7.17907	0.000488291	0.00530802
FAM9B	1.91633	-1.31748	0.000488325	0.00530802
E2F5	0.634651	3.35991	0.000490747	0.00532898
ROR1	-0.490628	4.51524	0.000490924	0.00532898
YRDC	0.524593	4.7338	0.000493919	0.00535782
ALDH7A1	-0.456637	6.10279	0.000496364	0.00538066
TNFRSF10A	1.40904	0.770976	0.000498128	0.0053961
PRR14	0.498157	4.77728	0.000498702	0.00539864
TMEM229B	-0.498677	6.48689	0.00050381	0.0054486
PAOX	-1.15194	0.402212	0.000504004	0.0054486
ZBTB8B	-1.62803	0.348118	0.000504437	0.00544956
RP11-470M1.2	1.60132	-0.924903	0.000505434	0.00545663
HIRIP3	-0.643816	4.61836	0.000507002	0.00546983
PTPRD	0.914658	1.8143	0.000509994	0.00549837
KITLG	-0.590895	5.98456	0.000518568	0.00558392
SLC4A2	-0.411213	6.29387	0.000518632	0.00558392
LURAP1L	1.85276	2.38408	0.000523475	0.00563224
C21orf58	-0.898081	3.71248	0.000524989	0.0056447
EEF1AKMT4	0.888174	1.70475	0.000525704	0.00564856
NBL1	-0.586462	7.7424	0.00052814	0.00567089
IRF1	1.00686	1.63102	0.000532581	0.00571472
MTHFD2L	0.684415	2.83039	0.000536966	0.00575787
CEP55	-0.410626	6.98012	0.000537443	0.0057591
FAM198B	-0.524044	6.30918	0.000539086	0.0057728
PLPP1	-0.682318	2.72482	0.000541536	0.00579513
PLK3	0.564502	4.18994	0.000553296	0.00591699
DPYSL2	-0.905625	7.12811	0.00055758	0.00595878
AC090937.2	-0.389093	7.8678	0.000560664	0.00598771
VWA1	-0.75745	4.81305	0.000567329	0.00605404
SHC2	-1.49005	2.10472	0.000567638	0.00605404
SIRPB1	1.64146	-0.166384	0.00056928	0.00606647
SERPINE1	3.70522	-0.369035	0.000569568	0.00606647
DTWD2	0.59544	4.67675	0.000572484	0.00609345
KRT17	2.3235	-0.747066	0.00057305	0.00609537
STEAP1B	0.499051	4.60943	0.000573564	0.00609676
KAZALD1	0.543808	3.64381	0.000575256	0.00611065
HINT3	0.639357	5.03031	0.000577017	0.00612208
LAMC2	1.47038	0.115488	0.000577104	0.00612208
KIAA1755	-1.66023	-0.677628	0.000579049	0.00613862
RAB37	2.52664	-0.334957	0.000580624	0.0061512
LHFPL2	-0.356711	6.61592	0.000581616	0.0061576
SYT14	0.672189	5.85049	0.000583852	0.00617716
S100A13	0.682446	4.05942	0.000587911	0.00621596
RP11-385F5.5	1.43937	-0.433286	0.000588958	0.00622287
CCNJ	0.770127	3.84992	0.000591832	0.00624908
CELF2	-0.585339	6.44145	0.000593377	0.00626122
PEBP1	-0.468489	7.40344	0.00059377	0.00626122
SLC24A4	1.63375	1.1028	0.000604862	0.00637395
PLOD2	-0.48464	6.93451	0.000605757	0.00637914
RASL11A	1.57676	0.415554	0.000608008	0.0063986
CUBN	-0.884935	3.34025	0.000609612	0.00641122
PAQR3	0.403899	6.4605	0.000612404	0.00643632
ZNF157	1.12079	-0.0681101	0.000617988	0.00649072
TBC1D14	-0.408561	7.38393	0.000618505	0.00649185
KRT27	-1.57802	0.741398	0.000619729	0.0065004
ATRNL1	-0.902068	3.34841	0.000621017	0.00650846
MAP7D2	-1.48547	1.30705	0.000621318	0.00650846
TPBGL	1.082	3.41456	0.00062469	0.00653946
IFI35	0.591551	5.05026	0.000625584	0.00654451
NLRP1	2.15224	0.622402	0.000633611	0.00661988
IFI44	1.037	4.29823	0.000633623	0.00661988
ZNF165	1.66762	0.460935	0.000637989	0.00665917
IL12A	1.37034	0.322856	0.000638223	0.00665917
NHLRC2	-0.444249	5.97483	0.0006397	0.0066702
APH1B	-0.932715	1.09128	0.000643785	0.00670839
LINC00346	1.04683	0.456386	0.00064445	0.00671091
OPRL1	1.5864	-0.994286	0.000647274	0.0067359
C2orf47	0.598656	3.63598	0.000648437	0.00674357
WNK4	-1.13339	4.49697	0.000654126	0.00679829
GINS2	-0.627667	4.8696	0.000660799	0.00686314
SEMA3G	1.29166	2.24282	0.000662374	0.006875
COQ2	-0.485845	4.21191	0.000668168	0.0069306
PMP22	-0.403507	7.55633	0.000671572	0.00696137
MRGPRX4	0.815658	3.12058	0.000672215	0.00696348
DOK6	1.27276	0.816859	0.000672694	0.0069639
NFIA	-0.586808	3.58195	0.000680645	0.00704161
RYR2	0.955728	2.33254	0.000682693	0.0070582
TMTC1	-0.436947	6.38732	0.000683584	0.00706281
RSPH4A	1.6984	-1.46812	0.000685987	0.00708303
FRG1CP	-0.52049	4.99114	0.000686941	0.00708826
IMMP2L	-0.667979	3.90982	0.000688988	0.00710477
CACNA1A	1.19205	0.224612	0.000692571	0.0071344
MBNL3	0.58013	4.75698	0.000693172	0.0071344
STAP2	-1.26489	0.112078	0.00069321	0.0071344
PSD	1.29335	0.0795163	0.000700667	0.00720647
KIF6	0.633958	2.76577	0.000707587	0.00727293
FYB1	0.8805	3.19831	0.00071174	0.00731089
ACP2	0.484704	5.1774	0.000712649	0.00731549
FTSJ3	0.380956	6.606	0.000713784	0.0073224
CACNA1C	1.86509	-0.733283	0.000718201	0.00736295
SLC22A17	1.41887	2.42059	0.000720011	0.00737674
MRPL53	0.930819	1.19237	0.000721106	0.00738319
TBC1D10C	1.61315	-1.50441	0.00072385	0.00740652
LMO1	1.82363	0.205907	0.000726541	0.00742926
GJC1	-0.563702	6.67087	0.00073037	0.00746047
TGFB1	0.650515	6.7509	0.000730534	0.00746047
CTSL	0.498585	6.57984	0.000732345	0.00747416
CCDC151	1.55826	-1.19726	0.00073448	0.00749034
PNMA6A	-1.20853	0.523011	0.000734874	0.00749034
C2CD4C	-1.49503	-0.362579	0.000736617	0.00750328
HMGN2	-0.410911	8.14334	0.000739486	0.00752767
C3orf62	0.674536	3.02832	0.000743463	0.00756117
CCDC109B	-0.522659	4.63871	0.000743729	0.00756117
FAM110A	-0.749609	2.73993	0.000746653	0.00758603
DVL2	-0.374323	6.6731	0.000749354	0.00760861
NRM	-0.794095	3.02606	0.000749927	0.00760956
SRD5A3	0.780657	4.45297	0.00075312	0.00763707
COL13A1	1.148	0.727068	0.000756846	0.00766995
SYTL3	1.33394	-0.324264	0.000757511	0.0076718
ALOX12P2	1.95133	-1.34772	0.000760266	0.00769479
RP11-145A3.1	-0.840919	1.60276	0.00076279	0.00771541
EVI5L	-0.835691	2.91059	0.000766252	0.00774549
RP11-100E13.1	0.976681	2.32812	0.000767235	0.00775049
SCARF2	-0.626127	6.33271	0.000768547	0.00775881
FBRS	0.480709	5.35735	0.000771092	0.00777955
TBX3	0.490423	5.4725	0.000774221	0.00780615
AC006486.10	1.42473	0.0338669	0.000776725	0.00782643
KMT2E	-0.395348	6.77483	0.000780517	0.00785965
SOS1	0.393349	6.4432	0.000782649	0.00787611
SMO	-0.44658	5.53104	0.000783202	0.00787669
CCNA2	-0.559703	6.72717	0.000785762	0.00789743
BAALC	-0.660851	4.23391	0.000788639	0.00792133
DIEXF	0.502093	6.53921	0.000790968	0.00793969
UBE2T	-0.517871	6.86826	0.000791676	0.00794178
ESYT3	0.91867	3.11392	0.000800799	0.00802822
EHD1	0.605619	5.36233	0.000806242	0.00807769
IFFO2	0.708525	4.46472	0.000811888	0.00812913
HIST3H2A	0.693265	2.48724	0.000818139	0.00818654
BARD1	-0.601092	4.9717	0.000819552	0.00819329
GTF2IRD1	-0.530406	3.80723	0.000819845	0.00819329
RP11-167P23.2	-1.72942	0.0596396	0.000822215	0.0082118
UBALD1	0.542532	3.60835	0.000826315	0.00824755
PAQR8	-0.53553	6.65395	0.000827472	0.00825391
ZSWIM5	1.47657	-0.487208	0.00082975	0.00827144
LAP3	0.528444	6.60351	0.000832469	0.00829334
ZNF652	-0.432957	4.81364	0.000841206	0.00837512
ACAP3	-0.603626	5.3034	0.000844725	0.00840488
DDX10	0.396996	5.15539	0.00084981	0.00845018
ZNF28	0.445664	4.67006	0.000850569	0.00845243
MYBL2	-0.681042	7.06151	0.00085269	0.00846821
FZD8	0.519066	4.39035	0.000864991	0.008585
INF2	-0.429726	6.46882	0.000866789	0.00859747
KCNQ3	2.09306	-0.945748	0.000869259	0.00861127
RP11-556O5.3	-0.819226	1.85671	0.000869339	0.00861127
LRRC45	-0.531144	5.11727	0.000869809	0.00861127
NMNAT2	-1.39418	-0.353213	0.000877207	0.0086791
RP11-309L24.4	1.26072	-0.179839	0.000877791	0.00867947
LIAS	0.508615	3.75406	0.000879226	0.00868373
ASF1A	0.651624	4.35036	0.000879316	0.00868373
MAD2L2	-0.552313	4.46331	0.000890809	0.00879176
LAMA3	0.595392	5.40272	0.000904552	0.00892184
RAVER2	0.433803	5.3439	0.000906566	0.00893615
ZZEF1	0.489567	6.68188	0.000908373	0.0089484
PCNX4	-0.397115	7.12659	0.000910465	0.00896345
RP11-418J17.1	1.00152	0.861337	0.000913325	0.00898603
TNFAIP1	0.406042	5.93495	0.000919051	0.00903676
XXyac-YX65C7_A.2	1.19827	0.520572	0.000920538	0.00904148
SEC24A	0.608943	5.58301	0.000920756	0.00904148
RP11-379B18.5	-1.42602	0.16686	0.00092124	0.00904148
GRAMD2	-1.69052	-1.16031	0.000922999	0.00905315
ZHX3	-0.625992	5.2446	0.000930542	0.00912149
FGFBP3	1.15046	1.04078	0.000932494	0.00913498
TIAM1	-1.14679	3.57354	0.000933999	0.00914409
RGS3	-0.904119	3.18759	0.000935127	0.00914949
CHST12	-0.664605	3.78802	0.000937204	0.00916416
UNG	-0.743191	5.69828	0.000946398	0.00924836
AC093673.5	1.19902	-0.184104	0.000949196	0.00926999
SCAPER	-0.533594	4.59953	0.000962193	0.00939115
CH17-472G23.2	0.855474	1.18968	0.000964044	0.00940343
SMC2	-0.38935	7.24243	0.000967952	0.00943575
DPYS	1.69762	-1.00023	0.00097948	0.00954226
LGALS3	-0.536103	10.0217	0.000985497	0.00959499
UTP3	0.43557	5.84593	0.000986291	0.00959683
DLG3	0.660403	2.91552	0.000995643	0.0096819
C9orf66	1.51808	-0.980062	0.00100051	0.00972324
MED12L	1.49641	1.83827	0.00100214	0.00973315
SLFN5	0.524276	7.97086	0.00100816	0.00978562
STX1A	1.17867	1.98999	0.00101297	0.00982634
HIST1H2AG	1.2512	-0.250653	0.00101439	0.00983409
MDFIC	-0.421404	7.21778	0.00101631	0.00984671
RP11-153A23.6	1.08214	0.41353	0.00101722	0.00984943
CADPS	0.585258	4.29281	0.00102219	0.00989154
GPAM	0.423894	5.48956	0.0010239	0.00990208
RP11-715J22.6	-1.11475	0.932245	0.00102648	0.009921
PSMC3IP	-0.495868	3.676	0.00102887	0.00993798
SIDT2	0.89891	3.63565	0.00103572	0.00999809
RNF157	-0.543825	5.53831	0.00103761	0.0100103
ABCA5	-0.982795	5.96718	0.00103932	0.0100164
RPLP1	-0.501781	9.76058	0.00103951	0.0100164
EPHX4	0.943058	1.9495	0.00105601	0.0101692
CCNG1	-0.627481	8.35523	0.00106205	0.0102212
SAMD4A	-0.453425	6.57579	0.00106346	0.0102286
CDH18	1.0448	0.676515	0.00107163	0.0102965
MEF2A	-0.424711	7.50061	0.00107182	0.0102965
ITGA7	0.745114	4.78807	0.00107887	0.010358
CTD-2267D19.3	1.16527	2.05245	0.00108081	0.0103703
FBXO44	-0.701389	3.73713	0.00108164	0.010372
TRMT44	0.586605	2.96402	0.00109198	0.0104648
EFR3B	-0.594289	4.66569	0.00109426	0.0104804
RASAL1	1.29859	-0.293948	0.00110254	0.0105532
GOLGA7B	0.697971	6.02164	0.00110713	0.0105866
CD99L2	-0.427917	5.62049	0.00110736	0.0105866
PABPC5	-0.882675	1.18287	0.00111056	0.0106108
POLR3A	0.626829	5.75176	0.00111303	0.0106237
MAGT1	-0.390318	6.64092	0.00111324	0.0106237
NBPF15	-0.364566	6.61275	0.00111515	0.0106354
HIST1H2BN	1.15696	0.295651	0.00112137	0.0106884
ATP12A	2.043	-1.27108	0.00112307	0.0106981
RP11-108M9.3	1.85779	-1.51239	0.00112707	0.0107298
DTX3L	0.493128	7.13382	0.00113125	0.0107632
TDRKH	0.440336	4.72774	0.0011337	0.0107748
FBLN7	-2.07768	-0.910676	0.00113383	0.0107748
SNX24	-0.573635	3.907	0.00113651	0.0107937
SPRY1	0.58674	5.44376	0.00114432	0.0108567
EFNB3	-1.35719	3.10471	0.00114451	0.0108567
ZNF883	0.901809	1.57684	0.00114588	0.0108616
THOC6	-0.483291	4.40269	0.00114639	0.0108616
FRAS1	0.97708	4.64887	0.00114911	0.0108809
JAK2	0.453698	4.51932	0.00115484	0.0109286
BRWD3	-0.483343	4.72114	0.00115567	0.01093
CCNG2	-0.884062	4.8908	0.00115836	0.0109489
GRAMD3	-0.872213	3.35565	0.00116635	0.0110171
CAPNS1	-0.393096	7.62073	0.00116697	0.0110171
RP11-887P2.1	0.890878	1.03886	0.00116843	0.0110243
COL9A2	1.07248	2.18512	0.00117654	0.0110943
MOGS	0.398048	6.53514	0.00117978	0.0111183
RP11-517I3.2	-1.64245	-0.988257	0.00119045	0.0112122
HEBP2	0.652036	4.9331	0.00119144	0.0112148
TOMM40L	0.545052	5.05069	0.0011937	0.0112294
JMY	0.458804	4.77312	0.00119935	0.0112758
DPYSL4	-1.13384	0.147302	0.0012097	0.0113664
SEMA6D	0.650092	3.23341	0.00121129	0.0113746
AC009120.5	-1.69678	-0.930316	0.00121871	0.0114375
FANCG	-0.438279	5.16621	0.00122362	0.0114768
SLC35B2	-0.47559	7.73967	0.00122613	0.0114936
CLCN4	-0.975636	0.965678	0.00123118	0.0115341
SLC52A2	0.443682	5.44078	0.00123802	0.0115914
PPP1R9A	0.742625	4.04982	0.00124016	0.0116046
NAGA	-0.463036	6.82321	0.00124624	0.0116545
KIF24	-0.564755	3.66375	0.00125434	0.0117207
SNRPB2	0.5942	8.12255	0.00125479	0.0117207
ST6GAL1	-0.370295	7.63497	0.00126223	0.0117833
MIR193BHG	-1.45287	-0.5398	0.00126596	0.0118111
ARHGEF39	-0.592928	4.23307	0.0012733	0.0118726
ICA1	0.535562	3.56427	0.00127703	0.0119004
SPEF1	1.66861	-1.32441	0.0012815	0.0119297
SORL1	2.01009	3.37401	0.00128167	0.0119297
PATL2	1.59472	-1.09461	0.00128638	0.0119643
AP4S1	-0.547361	4.10128	0.00128689	0.0119643
NETO2	0.681681	6.18201	0.001289	0.0119768
MT-TP	0.933881	6.15709	0.00129572	0.0120322
PRRT3	0.859608	1.95094	0.00129709	0.0120379
LEPR	-0.689621	3.06246	0.00130009	0.0120587
GIPC1	-0.519031	7.425	0.00130205	0.0120698
EPHA4	1.78586	-0.0526216	0.00130841	0.0121217
PRKG1	0.809052	2.8384	0.00131428	0.0121661
ARMC5	0.783121	3.0977	0.00131474	0.0121661
CTNNB1	0.370551	10.4221	0.00131778	0.0121841
TSEN34	-0.50169	4.59018	0.00131822	0.0121841
VPS37D	1.15164	0.397367	0.00133357	0.0123189
CH17-118O6.2	0.615395	3.12698	0.00133886	0.0123542
MTSS1L	-0.698615	2.35111	0.00133896	0.0123542
VAMP5	-0.974857	5.0209	0.00134031	0.0123595
CORO1A	-0.847702	1.55674	0.00134251	0.0123726
CD200	0.639673	5.90087	0.00134822	0.012418
KLHL23	-0.627564	5.36889	0.00135466	0.0124701
COL1A1	2.13083	-1.18834	0.00135616	0.0124767
ZNF788	-0.550566	4.77489	0.00136723	0.0125667
LDLRAD3	-0.341738	6.72261	0.00136757	0.0125667
CDC42EP2	0.900078	3.36434	0.00136833	0.0125667
RP1-253P7.4	-1.33671	0.178043	0.00136922	0.0125677
FLCN	-0.635243	5.63649	0.00137277	0.012593
BOK	-0.583995	4.17709	0.0013743	0.0125998
CTSC	0.420882	7.28463	0.00137585	0.0126066
NMT2	0.741311	3.53326	0.00138087	0.0126454
CRLF3	0.430314	4.95441	0.00138638	0.0126885
KDM6B	0.495373	3.96571	0.00138855	0.012701
POR	0.435613	5.39246	0.00139697	0.0127707
FAM213A	-0.372238	6.41904	0.00139971	0.0127883
PSD4	0.950629	0.162234	0.00140132	0.0127957
TRANK1	0.792268	3.17287	0.00140243	0.0127984
CYGB	-0.558428	5.92451	0.00140593	0.012823
MOB3B	0.808336	2.84932	0.00141145	0.012866
LIN7A	0.749314	2.91796	0.00141644	0.0129041
RP11-77K12.5	1.4901	-1.26236	0.0014202	0.0129309
RYR1	1.4218	-0.749518	0.00142326	0.0129513
TRAF3IP2	-0.411508	6.45257	0.00142618	0.0129704
SYNC	-0.685931	3.00502	0.00143384	0.0130327
OSGEP	-0.439514	5.12233	0.00144298	0.0131083
ANKRD9	-0.438391	5.11472	0.00144621	0.0131301
MMP24	1.06349	-0.0319559	0.0014585	0.0132341
RP11-396C23.2	1.41779	-0.219467	0.00145933	0.0132341
LTBP4	0.719009	5.39451	0.00146064	0.0132383
CASC5	-0.500464	6.31562	0.00146666	0.0132854
ARHGAP33	-1.64112	3.12528	0.00147982	0.0133969
ALOX12B	1.68308	-0.386145	0.00148245	0.0134131
FZD2	-0.789225	1.75149	0.00148651	0.0134421
CAV2	-0.690717	4.37599	0.00148901	0.0134571
DAP	-0.46739	5.28218	0.00150838	0.0136244
ODC1	0.712802	5.99126	0.00151362	0.0136639
TMEM2	0.828093	7.23091	0.00152519	0.0137585
TUSC3	-0.364037	6.85089	0.00152583	0.0137585
SLITRK2	0.550644	3.63576	0.00153475	0.013831
RP11-295M18.2	1.2955	0.904125	0.00153834	0.0138555
STK32A	-0.837892	4.81957	0.00155036	0.0139559
LRRN2	1.89668	-0.545667	0.00155345	0.0139758
PNPT1	0.38907	7.11968	0.00155993	0.0140261
EZH2	-0.415009	6.14573	0.00156346	0.0140499
FBXO43	-0.711267	3.5972	0.00156437	0.0140501
DAGLB	0.594117	3.18954	0.00156675	0.0140636
KIFC1	-0.496303	5.86785	0.00157069	0.0140909
DNAJB4	0.515358	3.73353	0.00157295	0.0141033
LEPROT	-0.428441	5.92738	0.00157615	0.0141222
RPL4	-0.394586	10.4926	0.00157684	0.0141222
CAMSAP3	1.63332	-0.979725	0.00158161	0.0141568
MIA	-1.28355	-0.339345	0.00158565	0.0141851
NACAD	-1.47936	0.031605	0.00158877	0.014205
WFDC2	1.61822	-1.32812	0.00159308	0.0142337
ROCK2	-0.422655	7.28774	0.00159378	0.0142337
PRCP	-0.455401	6.11541	0.00159839	0.014261
DPH2	0.525095	5.10136	0.00159864	0.014261
ADRA2A	0.891677	1.99019	0.0016098	0.0143525
HPS5	0.412343	7.27817	0.00161764	0.0144144
SPEF2	1.08599	0.99625	0.00161875	0.0144162
GPX8	-0.601758	5.41632	0.00162647	0.0144768
RP11-76I7.1	-1.10265	3.92038	0.00162869	0.0144884
SRPX	-0.444732	6.52485	0.00163037	0.0144953
MFAP3L	-0.517357	5.15527	0.00163194	0.0145011
SOX5	-0.449709	5.12814	0.00164796	0.0146352
FBXO5	-0.530685	5.73705	0.0016644	0.0147729
LRRC34	0.623553	2.68528	0.00167782	0.0148838
CKAP4	-0.460802	6.54702	0.00168153	0.0149083
APOLD1	0.803829	2.96565	0.00168272	0.0149106
ACSF2	-0.858858	1.54733	0.0016843	0.0149162
RP11-363E6.4	1.1304	-0.401151	0.00169373	0.0149913
SNX21	-0.520865	3.93314	0.00169899	0.0150296
AKT1	-0.397854	7.26994	0.00170091	0.0150381
ALAS1	0.371379	6.14346	0.0017041	0.0150579
TMEM45A	-1.30175	0.628656	0.00171693	0.0151629
PIGL	0.68764	2.42331	0.00173511	0.0153149
ADGRB1	1.28936	2.81476	0.00173757	0.015328
AFAP1L1	-0.420734	6.22603	0.00173985	0.0153397
MAD2L1BP	0.403147	6.2511	0.00174109	0.0153421
ANKRD13B	0.657373	3.68981	0.00175482	0.0154545
NFKBIZ	0.639378	6.22511	0.00175708	0.0154659
BLACAT1	1.34282	-0.832852	0.00178042	0.0156625
PHF19	-0.383672	6.28556	0.00178394	0.0156848
STK26	0.640836	5.45554	0.00179531	0.0157761
IRX6	-0.796232	1.80418	0.00180838	0.0158801
RP11-791I24.4	1.66295	-0.955826	0.00180915	0.0158801
INAFM2	0.634833	4.53364	0.00181029	0.0158813
ZNF219	0.608701	4.20637	0.00181621	0.0159245
2019-09-08	-0.378558	5.95269	0.00182092	0.015957
TMCC2	-0.782515	6.60016	0.00182223	0.0159596
CDC14A	0.616269	3.2764	0.00183442	0.0160478
LY6G5C	1.36531	-0.619913	0.00183456	0.0160478
ADGRG6	0.350345	6.34949	0.00183534	0.0160478
SHH	1.82445	-0.433011	0.00184614	0.0161334
NRP1	2.07743	3.78064	0.00185882	0.0162345
CENPK	-0.499561	5.16938	0.00185976	0.0162345
ANKRD20A1	2.02807	-1.06357	0.00187281	0.0163395
IQGAP3	-0.796652	6.78055	0.00187939	0.0163879
MYLK4	1.01889	0.736728	0.00189753	0.016537
HMCN1	-0.495662	8.18383	0.00189989	0.0165485
GNG12	-0.428551	8.53252	0.00191467	0.016668
LRRC71	1.81085	-0.810342	0.00191874	0.0166943
RP11-564D11.3	0.928978	1.34179	0.00192155	0.0167095
ATOX1	0.366628	7.38093	0.00192572	0.0167367
COL16A1	-1.14448	5.43857	0.00192781	0.0167442
LSM4	-0.375339	6.52144	0.00192869	0.0167442
FIGNL1	-0.38512	5.91661	0.00193356	0.0167773
LYSMD4	-0.610943	2.82069	0.00193482	0.0167791
RTBDN	1.61147	-1.28547	0.00194534	0.0168516
TMEM8B	-1.11871	1.41699	0.00194655	0.0168516
ANTXR1	-0.480599	7.38059	0.0019472	0.0168516
EMILIN3	2.70513	0.485394	0.00194744	0.0168516
CROT	-0.510411	3.97534	0.00195124	0.0168753
CNTFR	-1.92051	-0.146682	0.00195503	0.0168989
KCNJ10	-1.5984	2.77337	0.00195669	0.016904
PLD3	-0.409495	6.34431	0.0019594	0.0169182
NCALD	-0.626095	2.98516	0.0019629	0.0169392
MED9	0.435407	5.31368	0.00196624	0.0169535
CTB-50L17.8	-1.0834	0.356976	0.00196697	0.0169535
TCEAL4	-0.480995	6.20912	0.00196776	0.0169535
SIDT1	1.82478	-0.792226	0.00196895	0.0169545
PUSL1	-0.661758	2.85631	0.00197796	0.0170196
RPS27A	-0.500268	9.54244	0.00197865	0.0170196
NOTCH3	-0.860438	3.22047	0.00198112	0.0170316
STK17A	0.715265	5.38221	0.00199649	0.0171545
MLH1	-0.329414	6.51392	0.00200007	0.0171759
RAB4B	-1.09479	1.94168	0.0020196	0.0173343
RAPGEF1	0.710246	6.13392	0.00202817	0.0173984
TESK2	0.462767	4.46127	0.00203507	0.0174481
DNAAF1	1.32854	-0.387943	0.00205518	0.0176111
SMIM7	-0.400132	4.69621	0.00206132	0.0176512
SEPHS1	-0.348503	6.63466	0.00206209	0.0176512
UBR3	0.377097	5.98838	0.00206333	0.0176523
GIT1	0.37991	7.35481	0.00206447	0.0176526
CAT	-0.369255	6.88579	0.00206968	0.0176875
NMI	0.716815	3.24081	0.00207692	0.0177316
CPVL	-0.895476	1.35184	0.00207707	0.0177316
PLCD3	0.761111	5.56532	0.00209255	0.0178542
BOC	-0.532449	3.58162	0.00209713	0.0178836
NR1D1	0.704194	2.9921	0.00210442	0.017922
GYPC	-0.435398	6.48487	0.00210459	0.017922
NTSR1	2.03975	-0.276738	0.00210502	0.017922
GABRA5	2.59952	0.798657	0.00210621	0.0179225
TLX2	-1.05781	1.18337	0.00212657	0.0180861
PRDX6	-0.360511	8.48244	0.00213273	0.0181288
RP11-809O17.1	1.04835	-0.18923	0.00213592	0.0181462
GPC1	0.65651	3.99236	0.00213819	0.0181558
PRMT2	-0.562551	6.30875	0.00214495	0.0182034
FCHO1	-1.14371	0.0140559	0.00216011	0.0183132
FASTKD2	0.515255	6.46368	0.00216082	0.0183132
HSD17B8	-0.894535	2.89709	0.00216193	0.0183132
MFSD12	-0.566411	10.7169	0.00216251	0.0183132
CTNNBIP1	-0.586202	3.82735	0.00216941	0.0183619
B3GNT7	-0.61675	4.24156	0.00217214	0.0183752
MGST3	-0.527096	7.08981	0.00217909	0.0184242
TEC	0.868419	1.16762	0.00218676	0.0184791
GPNMB	-0.434736	9.80552	0.00218833	0.0184826
HORMAD1	0.575776	3.7554	0.00219249	0.0185079
HSD17B6	1.46554	-0.466813	0.0021938	0.0185091
RCN2	-0.568088	7.84745	0.00220098	0.0185598
CEBPZ	0.442676	7.28277	0.00220362	0.0185722
TNFRSF25	1.07565	0.536774	0.00221508	0.018651
TRPM4	-0.703111	4.72177	0.00221532	0.018651
IGFL4	1.76009	-0.352279	0.00222076	0.0186865
RP1-239B22.5	0.644883	2.46431	0.00222189	0.0186865
RPS6	-0.520246	10.1839	0.00224855	0.0189007
RAP1GAP	0.792188	3.15427	0.00225742	0.0189552
IRX3	-0.67736	2.32306	0.00225743	0.0189552
SCRG1	-2.04243	-0.159255	0.00225975	0.0189647
SLC37A3	-0.337559	6.01492	0.0022677	0.0190214
CCNE2	-0.740844	5.03506	0.00227378	0.0190623
SREBF2	-0.367788	7.85751	0.00227663	0.0190722
RP11-343J24.1	1.61646	-0.841896	0.00227736	0.0190722
AP1S2	-0.515132	9.75984	0.00228385	0.0191164
FAM69A	0.844503	2.56459	0.00228538	0.0191191
ATAD2	-0.383841	8.0696	0.00229038	0.0191459
FEZ1	-0.657335	3.39104	0.002291	0.0191459
TCF7L1	-0.540504	3.65132	0.00229282	0.0191511
MTF1	0.805252	4.4858	0.00229781	0.0191827
FAM111A	-0.383398	6.88634	0.00230044	0.0191895
RIMKLB	-0.524204	5.78215	0.00230105	0.0191895
MLC1	1.87655	-0.348835	0.00231015	0.0192553
MICAL2	1.70756	3.47916	0.00231665	0.0192931
MSRA	-0.788784	2.89829	0.00231712	0.0192931
OSBPL1A	-0.31578	6.71892	0.00232274	0.019328
UTP20	0.619637	6.54636	0.00232375	0.019328
AF238380.5	1.01106	-0.229855	0.00232726	0.0193471
HOXD9	0.67413	3.25753	0.00235711	0.019585
MIR600HG	-0.806872	1.38691	0.00236327	0.0196259
RP11-84D1.1	1.29513	-0.683029	0.00237323	0.0196894
LYPD6B	2.62336	-0.885845	0.00237339	0.0196894
DOK4	-0.440783	4.12249	0.00238792	0.0197995
RP11-946P6.4	-1.12771	0.0170791	0.00239124	0.0198167
FBXO7	-0.33556	8.02874	0.00239839	0.0198656
TRPM8	-0.690885	4.75201	0.00240189	0.0198842
DVL1	0.433583	6.07953	0.0024066	0.0199085
SCARA3	1.5634	0.311067	0.00240733	0.0199085
FBXO6	0.775217	2.90412	0.00240879	0.0199101
PHLDA1	0.544252	8.96302	0.00241084	0.0199167
FAM177A1	-0.360913	5.76338	0.00241855	0.01997
EML3	0.483836	6.06533	0.00242063	0.0199768
TMTC2	-0.365936	6.36156	0.00242323	0.0199879
USP6NL	-0.429223	5.65151	0.00243033	0.020036
RP4-668J24.2	1.84237	-0.714502	0.00244633	0.0201574
AC068831.18	-0.798938	3.19553	0.00244913	0.0201701
CA11	0.632464	3.13923	0.00245274	0.0201708
RP11-67L2.2	0.671617	3.24549	0.00245283	0.0201708
CTD-2292M16.8	-1.13857	1.43529	0.00245303	0.0201708
CABLES1	-0.494906	7.08588	0.0024571	0.0201938
LRRC4	1.5323	-0.790487	0.00247121	0.0202992
ADAM12	-0.941383	2.20113	0.00247302	0.0203036
GLB1L	-0.373093	5.78546	0.0024753	0.0203118
FCGRT	-1.08681	1.61175	0.00248555	0.0203854
KIF1BP	-0.357519	5.49677	0.00250118	0.0205029
PCDHB10	0.885855	1.40465	0.00251917	0.0206398
TCEAL8	-0.546432	5.96908	0.00253837	0.0207863
WDR76	-0.556677	5.12996	0.00254209	0.0207999
FOXO4	0.547324	3.53001	0.00254319	0.0207999
MAGEC2	-0.434596	4.17764	0.00254396	0.0207999
MYEF2	-0.548783	6.27898	0.00254979	0.0208368
FDX1	0.514716	4.97158	0.00255195	0.0208438
TBC1D20	-0.323289	6.43623	0.00256636	0.0209507
RP11-798G7.3	0.669363	1.49837	0.00257082	0.02097
RASIP1	0.966213	1.09051	0.00257136	0.02097
CACNB4	-0.929704	0.972286	0.0025751	0.0209896
FOSL2	0.537436	4.88003	0.0025884	0.021079
ERBB2	-0.447796	5.84486	0.00258872	0.021079
AKR7A2	-0.383314	5.64256	0.00259108	0.0210874
STX2	-0.396084	5.21114	0.00259906	0.0211415
NANOS1	-0.639203	4.96124	0.00260504	0.0211793
OPRK1	2.25558	-0.731837	0.00261292	0.0212325
PMM1	-0.7269	4.06121	0.00262349	0.0213074
ATP11C	0.480925	5.53201	0.00262838	0.0213363
CTTN	-0.377249	8.58404	0.00263142	0.02135
ADM2	-0.913646	3.52883	0.00263393	0.0213594
CCNI	-0.433041	7.91321	0.00265487	0.0215102
PLXNB1	-0.566142	6.10134	0.00265523	0.0215102
NMRK1	0.660238	2.91811	0.00266845	0.0216063
POLE2	-0.448432	5.16459	0.00267072	0.0216136
SPICE1	0.404416	4.55808	0.00267587	0.0216378
ZCCHC24	-0.532065	5.63867	0.00267643	0.0216378
BAZ1A	0.338396	7.65396	0.00268534	0.0216923
VPS41	-0.398637	6.48627	0.0026859	0.0216923
RND3	0.495411	6.39565	0.0026893	0.0217086
CSNK1G1	0.520289	4.47977	0.00269219	0.0217209
KAT2B	-0.416092	7.50909	0.00269575	0.0217386
RPL5	-0.512423	9.40171	0.0027005	0.0217658
FOSB	1.82299	-0.157504	0.0027271	0.0219691
CNDP2	-0.359547	5.86539	0.00275089	0.0221495
RP11-1055B8.3	-0.721929	5.34776	0.00277615	0.0223415
RAI1	-0.453609	7.27834	0.00277924	0.0223481
RMI2	-0.426429	4.39869	0.00277978	0.0223481
ACSS2	-0.513476	5.56954	0.00278421	0.0223724
AGAP2	0.877659	2.26623	0.00278974	0.0224032
ANKRD50	-0.382498	6.54336	0.00279196	0.0224032
DDX49	0.348555	5.02733	0.00279228	0.0224032
RP11-526D8.11	0.928978	0.278671	0.00279974	0.0224409
RP11-322M19.2	0.814384	0.97811	0.00279981	0.0224409
CLDN23	-1.29034	-0.582394	0.00280268	0.0224525
SLC36A4	-0.562231	4.65776	0.00282435	0.0226147
MLANA	-0.546792	9.97539	0.00282735	0.0226274
RMDN2	0.6702	3.11602	0.00285453	0.0228334
APBB1	-0.421148	5.40177	0.00287191	0.0229608
PCLAF	-0.549877	4.91429	0.00287383	0.0229646
RN7SL491P	-1.83587	0.658981	0.00287833	0.022989
HEXB	-0.364528	7.92714	0.00288357	0.0230193
ITGB1	-0.534167	8.64956	0.00289439	0.023094
OIP5-AS1	-0.442822	7.85893	0.00289593	0.0230947
SLC12A4	-0.574234	5.00201	0.0029165	0.0232471
RRM1	-0.522547	7.65284	0.00292192	0.0232786
SSH3	-0.37034	4.96527	0.00292482	0.02329
SLC6A9	-0.711864	2.05109	0.00293264	0.0233381
FAM206A	0.47456	3.61136	0.00293395	0.0233381
HELT	1.67905	-0.338119	0.00293527	0.0233381
TTC21A	0.913429	1.90481	0.00294782	0.0234261
GALNT10	0.491075	5.25285	0.00295201	0.0234477
LYRM1	0.471516	3.60001	0.00296377	0.0235293
[truncated: 13,871 more rows]

## Sheet: up (1308)
	logFC	logCPM	PValue	FDR
ECEL1	10.2913	0.592033	3.58799e-22	1.77942e-19
NKX2-1	10.2393	0.53831	3.50825e-18	8.97998e-16
HS6ST3	9.84173	0.157241	1.10553e-25	1.16965e-22
CDH22	9.71665	0.0336398	4.05074e-11	2.51115e-09
KCNJ11	9.37644	1.52813	6.04652e-22	2.8223e-19
SEMA5B	9.2239	-0.397386	1.58007e-24	1.31978e-21
GRM4	9.03604	-0.585435	4.55922e-12	3.63043e-10
RP11-545A16.3	8.87099	-0.731743	5.02547e-11	3.07931e-09
GDF6	8.80897	0.987416	1.86262e-17	3.99456e-15
WNT1	8.80672	-0.754877	4.43732e-10	2.24985e-08
NOG	8.50987	-1.02718	5.47969e-14	6.2563e-12
RAI2	8.32826	-1.19562	3.54403e-11	2.23189e-09
GAL3ST1	8.27139	-1.17003	4.66095e-12	3.68007e-10
GRIK3	8.25292	-1.22673	1.81405e-13	1.89401e-11
VGLL3	8.14602	-1.33697	9.8731e-12	7.08987e-10
RP6-24A23.7	8.1233	-1.29483	1.95555e-11	1.30838e-09
CGA	8.05626	0.305137	6.64477e-13	6.27694e-11
TMEM132E	7.9995	0.979944	1.40205e-17	3.09036e-15
NPBWR1	7.94551	0.156049	1.22871e-13	1.31754e-11
GFRA1	7.50131	0.991628	1.03805e-18	2.84033e-16
IL7R	7.39851	-0.260606	5.08911e-17	1.02233e-14
BTBD11	7.38833	-0.321293	1.64073e-13	1.7244e-11
PLXNA4	7.32765	1.48222	6.65901e-20	2.24848e-17
RERG	7.31958	0.355652	5.502e-13	5.26005e-11
NTRK2	7.307	1.96976	2.12399e-11	1.38715e-09
CDX2	7.23915	-0.474748	1.18522e-09	5.43624e-08
CBLN2	7.14671	-0.579767	3.11025e-10	1.61306e-08
ZDHHC22	6.94897	0.0402184	3.66812e-10	1.88392e-08
CA2	6.9267	-0.758092	1.96216e-11	1.30838e-09
ADD2	6.87151	1.72708	1.0086e-08	3.88507e-07
XIRP1	6.85343	-0.0803309	1.96299e-14	2.5746e-12
MECOM	6.82016	-0.812259	2.05292e-11	1.35186e-09
EPHB6	6.79877	-0.102592	2.73887e-13	2.751e-11
FIBCD1	6.77736	-0.138239	1.50453e-12	1.30999e-10
SPSB4	6.74604	-0.883089	2.59856e-12	2.17048e-10
PLXDC2	6.68702	-0.940226	1.96223e-09	8.67426e-08
AC007743.1	6.6797	-0.965387	1.07245e-12	9.6157e-11
SSPO	6.65845	0.571425	4.77844e-12	3.73565e-10
IL36G	6.60603	0.598284	5.2035e-12	4.02827e-10
FAM43B	6.54159	-0.287312	6.30877e-10	3.06178e-08
CHRDL2	6.40899	1.54903	2.09037e-19	6.14337e-17
IL33	6.35454	2.03142	1.29699e-13	1.37221e-11
FAM201A	6.26702	-1.27492	1.20119e-13	1.2968e-11
CRB2	6.24371	-0.586344	3.59925e-08	1.2337e-06
BMPER	6.13972	-0.680171	1.69183e-12	1.4592e-10
SFRP5	6.06986	1.60271	7.94425e-17	1.46599e-14
RP11-1134I14.8	6.02407	-1.40682	2.6562e-11	1.71357e-09
CTCFL	5.95012	8.14379	1.69231e-90	2.6857e-86
INHBA	5.90735	1.79658	1.89058e-22	1.0346e-19
RP11-21C4.1	5.85751	-1.46602	1.67554e-11	1.13375e-09
ALOXE3	5.80511	0.0947984	1.63106e-15	2.39675e-13
CLSTN2	5.79141	-0.986177	1.05667e-13	1.15651e-11
NTS	5.71576	0.566553	1.43816e-18	3.80393e-16
EPB41L4B	5.69271	1.50865	6.47619e-12	4.89415e-10
CHRNA3	5.65844	2.26028	8.93534e-18	2.04027e-15
GUCY1A2	5.65566	-0.318524	1.42195e-27	1.73588e-24
SLC35D3	5.63163	0.689998	9.06327e-16	1.43834e-13
FGF9	5.62957	-1.68656	1.92808e-09	8.54711e-08
C3	5.6041	2.91199	1.39692e-19	4.26328e-17
KLHDC8A	5.59531	3.09708	5.21061e-25	4.59402e-22
SUSD4	5.56656	0.0732025	2.84466e-07	8.09047e-06
CXCL8	5.54755	5.86632	5.21459e-20	1.92455e-17
IL1B	5.53516	4.31161	3.04709e-12	2.50556e-10
EBF2	5.51129	-0.795975	2.84946e-10	1.49244e-08
SLC27A2	5.494	2.32983	2.36486e-29	3.41185e-26
FLT4	5.41373	1.13611	1.85721e-15	2.67944e-13
BMP2	5.36963	1.48915	7.24024e-17	1.3518e-14
SDK2	5.31219	0.220458	1.23156e-11	8.57231e-10
RP11-728G15.1	5.25799	-1.4166	6.72918e-11	3.94599e-09
CREG2	5.25384	2.03379	1.27173e-21	5.60622e-19
MEI4	5.2468	0.324073	8.83866e-20	2.8241e-17
RASGEF1C	5.2047	-0.456788	4.25046e-19	1.20455e-16
DPEP2	5.17568	-1.0903	2.42769e-12	2.03849e-10
RTN1	5.13471	-0.279396	1.46791e-06	3.48218e-05
RP1-172H20.4	5.12607	-2.13504	3.78707e-10	1.93874e-08
GALNT16	5.07432	3.02814	9.77712e-08	3.07253e-06
KCNK13	5.06272	0.525705	1.6068e-10	8.96275e-09
RBP4	5.05147	-0.861387	7.77282e-12	5.81861e-10
EML1	5.04899	-0.361434	2.2272e-11	1.44859e-09
PNMT	5.04629	0.652375	4.03066e-12	3.24703e-10
CPE	5.02103	2.40845	2.25292e-31	4.46923e-28
CGB2	5.00125	-0.660148	4.57522e-12	3.63043e-10
SLCO4C1	4.97954	0.410957	5.93355e-13	5.63865e-11
TSPAN18	4.96297	-0.692891	1.74892e-10	9.67083e-09
PDE3A	4.92588	0.453154	8.95829e-16	1.43604e-13
CTLA4	4.92357	1.13475	6.54293e-17	1.24306e-14
CXCL3	4.91585	-0.072957	7.39451e-10	3.53467e-08
GSG1L	4.89675	0.31639	1.20305e-09	5.50216e-08
BMP6	4.89212	3.00171	8.17256e-16	1.35103e-13
DKK1	4.85621	-1.1733	6.82443e-11	3.98175e-09
CPA4	4.83539	0.817458	3.67536e-13	3.64523e-11
SLC44A5	4.82966	1.73399	5.31065e-31	9.36444e-28
UNC5B	4.82057	1.22376	7.84678e-12	5.84641e-10
RP11-71G12.1	4.79603	-0.805764	2.26062e-10	1.22444e-08
IFI27	4.79542	4.71497	8.52805e-32	1.93343e-28
C1orf95	4.78241	-0.057554	5.01585e-07	1.32448e-05
ALX4	4.75263	0.369383	1.02183e-10	5.83327e-09
GABBR2	4.71123	0.54877	1.32552e-15	2.02269e-13
DLL4	4.68101	0.711877	6.10398e-12	4.65722e-10
STC1	4.67831	1.5643	8.9993e-18	2.04027e-15
MTUS2	4.66973	0.58399	3.89754e-11	2.42564e-09
CYP26A1	4.63296	0.212661	9.65458e-13	8.70558e-11
MN1	4.63295	-0.451464	7.51042e-08	2.41276e-06
FAM171A1	4.62416	0.339593	5.84455e-09	2.36013e-07
SERPINB2	4.56766	1.56272	2.27057e-07	6.61175e-06
CRABP1	4.56533	-0.23579	9.17599e-11	5.27619e-09
SFRP4	4.56426	-0.959231	5.45927e-10	2.70746e-08
GBX1	4.50053	-0.317086	5.77108e-11	3.45611e-09
EVPL	4.48299	-1.43114	4.80281e-09	1.96952e-07
FAT4	4.4822	0.429291	4.6327e-17	9.54817e-15
RP11-438H8.8	4.47724	-0.637383	6.19054e-10	3.02289e-08
TLL2	4.46093	0.641528	3.80827e-14	4.57858e-12
IGSF9	4.45229	-0.057229	8.30814e-14	9.15627e-12
WNT11	4.44655	0.987018	2.06442e-12	1.76142e-10
FAM19A5	4.43973	-1.3264	1.55944e-07	4.69608e-06
SPINK2	4.37093	-0.523835	6.83973e-15	9.35746e-13
CCDC184	4.36503	1.00012	1.55632e-15	2.3083e-13
RIMS4	4.35799	1.93411	5.35538e-12	4.12572e-10
HAPLN2	4.30989	-0.352599	3.03304e-08	1.0579e-06
CRYM	4.29355	0.390582	8.30446e-09	3.25412e-07
CDK5R2	4.29215	0.365965	3.3452e-14	4.08372e-12
NTRK3	4.26203	0.105921	7.14454e-06	0.000144438
ALPL	4.25159	0.346219	3.91662e-08	1.33671e-06
PRKCQ	4.22488	0.379648	1.59054e-06	3.723e-05
CXCL11	4.21889	1.31029	2.00731e-15	2.86992e-13
ADAMTSL3	4.21606	0.933497	1.74852e-17	3.80124e-15
RP11-572N21.1	4.19287	-1.04418	3.85714e-09	1.61086e-07
NTRK1	4.17054	0.68929	6.47437e-20	2.23366e-17
VEGFC	4.16845	0.328498	3.12723e-20	1.18297e-17
MMP9	4.09708	0.146546	1.97733e-08	7.0996e-07
RP11-13A1.1	4.09106	-1.62	4.94282e-10	2.47453e-08
CYS1	4.09006	0.354452	1.63529e-11	1.12347e-09
TRIM67	4.08296	2.42149	1.07465e-17	2.40207e-15
MANSC4	4.06586	-1.78063	2.27895e-09	9.99088e-08
POMC	4.05916	-1.93569	5.60312e-08	1.87203e-06
NELL1	4.04726	0.937613	2.03182e-13	2.09383e-11
FER1L4	4.02177	0.165321	3.35173e-12	2.74185e-10
CDHR1	4.00674	-0.607964	1.46125e-05	0.000265637
TMEFF2	3.99363	-1.20797	3.04217e-08	1.05876e-06
TFPI2	3.98778	4.80397	3.65986e-54	2.9041e-50
MAP7	3.98442	1.74926	6.05618e-15	8.35753e-13
SLIT1	3.96897	-0.579275	8.29262e-08	2.64691e-06
GLIPR1L2	3.95939	-1.15828	6.79665e-10	3.26857e-08
PTGS2	3.95364	4.61126	6.57955e-17	1.24306e-14
NXPH3	3.94732	1.22939	1.14628e-09	5.27288e-08
CHGB	3.93894	1.95311	4.50948e-43	1.78913e-39
NHS	3.91022	-0.827183	0.00032433	0.00375703
SPTBN4	3.89345	1.99521	1.7089e-22	9.68578e-20
ENPP4	3.89319	-0.709889	6.13943e-09	2.46042e-07
MAP3K15	3.84907	-0.0780106	7.97182e-13	7.31288e-11
TM6SF1	3.84801	0.534898	1.67883e-11	1.13375e-09
AC003092.1	3.83874	0.377424	6.40682e-09	2.56111e-07
KYNU	3.82705	0.394261	4.01251e-09	1.67135e-07
ENPP3	3.82238	-0.846301	3.27248e-09	1.39234e-07
DNAJC5G	3.80187	-1.59267	1.43981e-07	4.37735e-06
TMEM229A	3.79579	-0.153131	6.81052e-14	7.66545e-12
GRAMD1B	3.78269	5.94886	2.85123e-20	1.13123e-17
WI2-87327B8.2	3.76006	-1.74487	1.20248e-06	2.88269e-05
CHRM4	3.75189	-1.28878	1.86279e-09	8.28079e-08
KIF26A	3.71558	2.3654	7.15023e-08	2.30638e-06
SERPINE1	3.70522	-0.369035	0.000569568	0.00606647
TCHH	3.70118	3.22991	6.73442e-45	3.56251e-41
ACTL8	3.68477	1.44067	3.89819e-18	9.66629e-16
MAP6	3.68278	-1.39117	7.9974e-07	2.00503e-05
EPHA6	3.65151	0.0866949	8.02978e-13	7.32371e-11
NEFL	3.65109	-0.419738	0.000487737	0.00530802
TSPAN12	3.64206	0.59488	2.86834e-07	8.14322e-06
RP11-115D19.1	3.60738	-1.38427	1.68901e-07	5.01957e-06
SULF1	3.60185	-1.06781	1.23669e-08	4.67294e-07
LA16c-83F12.6	3.60156	0.0149603	4.47822e-10	2.25617e-08
CEMIP	3.58868	6.43099	1.27102e-22	7.47074e-20
SLC30A3	3.5437	1.89805	1.34394e-09	6.09383e-08
PCSK5	3.54339	-0.706502	2.22383e-06	5.04894e-05
PCDHAC1	3.54307	0.895522	2.49677e-14	3.14474e-12
CYP27B1	3.53307	1.64759	5.81722e-20	2.05154e-17
KCNB1	3.51522	-0.626549	1.28388e-08	4.80548e-07
DACH1	3.51385	-1.01482	3.54769e-07	9.82581e-06
MYRF	3.47105	3.97197	9.84349e-12	7.08987e-10
CXCL10	3.45827	1.70348	3.47044e-22	1.77664e-19
NMUR1	3.45257	1.16612	2.33894e-13	2.37942e-11
RP11-182J1.9	3.44529	-1.05302	3.12608e-08	1.08558e-06
PAGE4	3.43898	-1.6207	1.1166e-09	5.16632e-08
KCNA2	3.43057	2.926	5.37272e-06	0.000111022
CLGN	3.41084	2.96289	3.71154e-16	6.61821e-14
PKP3	3.4081	-0.0561535	6.59024e-09	2.62782e-07
CFAP99	3.40016	-1.04957	0.000111728	0.00152987
SCN9A	3.39741	-0.384797	5.59898e-12	4.29255e-10
SPTB	3.39054	1.08715	3.38083e-09	1.43459e-07
SORCS2	3.37793	-1.48973	1.5113e-06	3.5638e-05
EVX2	3.33024	-2.04027	3.63441e-07	1.00057e-05
RIMBP3B	3.32832	-0.755718	4.93063e-07	1.31071e-05
AC000403.4	3.32734	0.00687757	8.11309e-14	9.00382e-12
RBM47	3.32366	1.47092	5.6415e-11	3.39131e-09
RP11-54O7.3	3.26962	-0.088527	1.21088e-06	2.89845e-05
EOMES	3.26341	2.21944	9.96408e-16	1.55029e-13
AF131216.7	3.25419	-1.42931	5.00261e-07	1.32448e-05
PDGFRA	3.23618	0.538081	9.43883e-11	5.40773e-09
SLC4A9	3.23335	-0.897364	8.68479e-08	2.75105e-06
MATN4	3.22855	0.108766	2.43878e-09	1.06037e-07
IL18R1	3.22595	-0.712855	7.78111e-09	3.0718e-07
STEAP2	3.21996	2.92205	2.5215e-21	1.05306e-18
EPSTI1	3.21246	-1.92039	1.6795e-07	5.00068e-06
TOGARAM2	3.212	0.0613962	6.13185e-11	3.65837e-09
WDR97	3.20366	-0.712828	1.16336e-05	0.000220054
RIMBP3	3.19817	1.37683	3.8279e-09	1.60287e-07
ADAM33	3.19659	1.44377	1.25384e-06	2.98775e-05
PLCH1	3.18815	-0.591187	3.61698e-07	9.98286e-06
RELN	3.18472	-2.02174	1.18298e-06	2.84453e-05
CD36	3.1789	1.7158	7.81703e-13	7.21258e-11
GRIP2	3.17885	-0.0190466	3.2615e-09	1.3914e-07
ESPNP	3.17082	-1.19844	8.43966e-07	2.10593e-05
AC144521.1	3.16839	-0.110422	1.17448e-11	8.28402e-10
CAMK2B	3.15258	-0.292268	2.04304e-09	9.0064e-08
CFHR1	3.15118	-1.08944	1.59003e-06	3.723e-05
PRPH	3.1505	-0.595634	5.70049e-08	1.89975e-06
DNER	3.14776	4.05918	3.76711e-22	1.81164e-19
KCNA7	3.1414	-0.369798	3.64266e-07	1.00057e-05
PURG	3.13915	-0.753198	1.56423e-08	5.74638e-07
LMO2	3.13744	0.978809	2.71757e-12	2.24624e-10
SPOCK1	3.13683	1.30218	3.167e-14	3.92658e-12
TNFAIP2	3.12436	2.42376	3.73204e-13	3.65602e-11
RP11-112L6.5	3.12114	0.749019	2.99114e-10	1.55637e-08
RP11-366O17.4	3.12039	-1.17729	6.21066e-08	2.03223e-06
ARHGEF16	3.10362	0.416205	1.0094e-09	4.7394e-08
AC145110.1	3.09163	0.519437	4.76821e-12	3.73565e-10
CABP1	3.0898	-0.620151	3.79173e-06	8.15375e-05
CD1D	3.08762	-0.775647	4.36302e-08	1.48268e-06
FNDC1	3.08209	1.84453	9.82651e-09	3.79432e-07
IFITM1	3.04144	2.55606	2.99552e-19	8.64345e-17
KCNT1	3.03929	-1.30781	3.70647e-05	0.000592364
MYO5B	3.02404	0.108664	3.59389e-07	9.93642e-06
KRT23	3.02288	-1.11052	2.42385e-06	5.45623e-05
GPR37L1	3.02059	-1.44306	6.64118e-05	0.000975885
BIRC3	2.99685	2.1356	8.30724e-15	1.1268e-12
HMSD	2.99505	-0.401053	8.96743e-09	3.48807e-07
RN7SL67P	2.9928	-0.995653	5.87325e-08	1.94997e-06
MYO7A	2.9849	0.458076	2.82669e-10	1.48542e-08
POM121L2	2.98348	-1.25038	1.29312e-05	0.000240302
MEGF11	2.97662	0.445199	1.73054e-15	2.5196e-13
CTD-2292P10.4	2.97016	-1.33934	1.45018e-07	4.40044e-06
OR2L1P	2.96558	-1.30233	6.30981e-08	2.06042e-06
COL12A1	2.94971	0.742853	2.57777e-08	9.11117e-07
IQGAP2	2.93625	2.79322	3.4639e-12	2.81908e-10
FAM225B	2.93148	-1.05395	3.95436e-06	8.42494e-05
NEGR1	2.9274	0.919871	4.51023e-08	1.51969e-06
IFI44L	2.90304	1.20286	9.80114e-05	0.00136682
PCP4L1	2.90117	-0.910614	4.5442e-05	0.000704262
IFI6	2.88978	7.61722	1.28426e-34	3.39686e-31
PECAM1	2.88797	-0.154068	7.79492e-07	1.95736e-05
TP53I11	2.87182	2.0447	5.12524e-06	0.000106463
MUM1L1	2.86857	5.4782	3.43725e-23	2.47951e-20
RP11-350G8.5	2.85311	0.0911465	3.39247e-10	1.748e-08
FOXA3	2.82596	-0.706899	3.31962e-07	9.25877e-06
OAS2	2.82415	3.19944	3.28633e-06	7.18376e-05
HIST1H3H	2.81498	-0.677541	2.43868e-09	1.06037e-07
STX11	2.81158	-0.58604	1.91921e-07	5.64035e-06
ARX	2.80784	1.44509	4.04937e-14	4.79578e-12
CCNA1	2.80515	-0.0668397	1.39508e-05	0.00025625
CXXC4	2.80513	-1.15706	2.82472e-06	6.26093e-05
EXOC3L1	2.80317	0.292756	1.32907e-12	1.1718e-10
DNAH7	2.78755	-0.817538	1.27335e-09	5.79027e-08
HIST1H2BD	2.78583	0.986456	4.44052e-14	5.14388e-12
RSAD2	2.7767	1.52871	2.70908e-11	1.72663e-09
CACNA2D4	2.76331	-1.56785	2.34765e-06	5.3073e-05
AC002128.4	2.75314	-0.362381	8.3886e-06	0.00016517
RNLS	2.74741	-0.888943	6.09528e-08	2.01098e-06
CD24	2.73536	2.1241	1.42665e-07	4.34942e-06
NKAIN1	2.72809	1.74602	2.40517e-12	2.03032e-10
WNT9A	2.72595	0.562617	1.80265e-10	9.89896e-09
AC078937.4	2.72589	2.06553	7.59799e-13	7.09294e-11
NDNF	2.7232	-0.516483	8.95889e-06	0.000175761
TMC7	2.71808	2.32365	8.8976e-20	2.8241e-17
EMILIN3	2.70513	0.485394	0.00194744	0.0168516
ITGB4	2.70459	1.2958	2.83671e-09	1.22333e-07
STARD8	2.67962	-0.477234	2.94946e-05	0.000484053
RP11-67M1.1	2.67323	-0.787221	1.57436e-09	7.01826e-08
CXCL2	2.67095	0.164115	1.72518e-06	3.97944e-05
INSM2	2.66704	-0.0852257	8.37171e-12	6.17949e-10
RP11-209D14.2	2.66587	-1.7623	2.67001e-06	5.95128e-05
IL11	2.64991	0.772201	3.89176e-07	1.06121e-05
NDUFA4L2	2.64584	1.10741	3.06206e-07	8.61612e-06
RBPJL	2.64373	-0.0136524	0.000127905	0.0017144
HECW2	2.64207	0.177207	9.14903e-05	0.00129292
DAPK2	2.63754	-0.116539	4.55144e-08	1.53032e-06
SERPINI1	2.63399	1.51872	2.39881e-10	1.29487e-08
BDNF	2.63029	1.79353	9.43577e-13	8.55689e-11
FAM19A3	2.62853	0.419761	0.000121979	0.0016489
LYPD6B	2.62336	-0.885845	0.00237339	0.0196894
CTD-2021J15.2	2.6209	1.69816	5.24928e-18	1.24338e-15
SPRR2D	2.61607	5.13543	2.96287e-08	1.03799e-06
AC010980.2	2.6108	-0.506238	1.46677e-06	3.48218e-05
FOXA1	2.60451	1.22026	3.87533e-10	1.97754e-08
CTD-2314B22.1	2.59994	-0.212758	2.97274e-06	6.56152e-05
GABRA5	2.59952	0.798657	0.00210621	0.0179225
SPNS2	2.59934	0.443762	4.65294e-07	1.24733e-05
RP11-305I9.3	2.59327	-1.03858	9.5725e-06	0.000186171
CCL18	2.59045	-0.866043	2.26673e-05	0.000386806
GGT1	2.58741	0.0220747	2.47457e-06	5.56254e-05
KCNJ2	2.58207	-0.457337	0.0002356	0.00288569
LHX9	2.57883	1.72285	2.72604e-15	3.82852e-13
RP11-655C2.3	2.57338	-0.831902	1.55152e-07	4.68112e-06
BCAS4	2.56724	1.07446	1.98373e-06	4.53629e-05
ISLR	2.56491	-1.17957	2.75632e-05	0.00045917
NEK5	2.56347	1.51677	7.10554e-16	1.21253e-13
PINLYP	2.56124	-0.725409	1.2466e-05	0.000232867
PPM1J	2.53866	0.253851	4.38242e-06	9.24854e-05
RP11-796I2.2	2.5386	0.370419	1.27672e-08	4.79099e-07
RAB37	2.52664	-0.334957	0.000580624	0.0061512
LANCL3	2.51901	-0.64851	0.00705992	0.0468987
INHA	2.51069	-1.40051	1.14137e-05	0.000216409
C1S	2.5099	0.931176	0.000150013	0.00197405
CLDN1	2.50917	2.80307	5.69018e-23	3.61212e-20
AL450992.2	2.5042	-1.07813	6.43722e-07	1.64929e-05
RFPL2	2.50305	-1.58006	8.37827e-06	0.00016517
SLC1A2	2.49378	-0.260477	5.72895e-05	0.000860155
GFI1	2.49223	1.84049	1.05261e-05	0.000201508
OASL	2.49089	1.57092	2.30343e-08	8.17794e-07
PDGFRL	2.48278	1.12156	2.4489e-14	3.1342e-12
TRIM22	2.47079	1.749	2.01587e-08	7.20841e-07
HIST1H2AC	2.47077	2.24066	4.51271e-23	3.11377e-20
VSTM2B	2.43038	1.19996	2.16683e-05	0.000370158
SLC29A3	2.42821	1.84395	6.83652e-13	6.41985e-11
ROPN1L	2.42686	-1.56341	1.35498e-05	0.000250041
HSD11B2	2.42027	1.30485	1.5389e-07	4.65186e-06
JAM2	2.41903	-0.832623	1.43631e-05	0.000261402
ABCA8	2.41682	-1.0592	7.91114e-05	0.00113414
CXCL1	2.41681	3.30645	5.87975e-09	2.36831e-07
NR4A2	2.41187	3.61225	1.02396e-22	6.25008e-20
XAF1	2.40975	1.50917	0.000434694	0.00482082
ZSCAN12P1	2.39418	-0.086476	8.1239e-09	3.19916e-07
FAM131C	2.38677	-0.620854	0.000124085	0.00166791
ANKRD34B	2.382	-0.492875	0.0001606	0.00208912
NRARP	2.37206	-0.138309	7.21934e-06	0.000145579
SP9	2.35767	-0.685089	9.15908e-06	0.000179008
SMPDL3B	2.35211	0.731941	1.29341e-11	8.96348e-10
RP11-619A14.3	2.34605	-1.85461	9.69462e-05	0.00135462
B3GAT2	2.34502	-0.504777	1.71426e-06	3.97036e-05
SPP1	2.33706	6.26866	9.93217e-16	1.55029e-13
HIC1	2.33424	0.948248	6.57999e-10	3.17399e-08
LRRC17	2.32815	-0.464745	1.92441e-05	0.000335241
SAMD11	2.32535	0.745632	3.91364e-06	8.37054e-05
KRT17	2.3235	-0.747066	0.00057305	0.00609537
NFASC	2.32191	1.17983	3.99533e-06	8.49945e-05
RP1-90G24.10	2.30748	0.358565	2.0261e-11	1.33976e-09
KIAA1161	2.30583	-0.0214523	0.000423428	0.00471897
RHOV	2.30277	0.270624	6.78092e-06	0.000138143
RP11-384O8.1	2.29712	-1.06689	8.378e-06	0.00016517
WNT16	2.29449	-1.14969	7.27907e-05	0.00105413
SYT7	2.28897	0.936618	8.98255e-06	0.000175991
GDF7	2.27184	2.32092	5.17111e-11	3.15636e-09
LONRF3	2.27039	0.536512	6.76816e-08	2.19205e-06
LIF	2.26184	6.46692	2.53048e-07	7.32824e-06
TGFA	2.26092	2.61859	3.93263e-07	1.07051e-05
TLR5	2.25799	1.83684	1.24989e-09	5.69993e-08
RP5-1109J22.1	2.25716	-0.893832	2.50635e-05	0.000422697
OPRK1	2.25558	-0.731837	0.00261292	0.0212325
IZUMO4	2.25495	-0.308347	4.92288e-05	0.000756303
RPLP0P2	2.25307	-0.560774	2.03808e-05	0.000350806
GADL1	2.24483	-1.1745	1.41388e-05	0.000258426
TMEM178B	2.23637	2.95821	2.89935e-09	1.24696e-07
HIST1H2BC	2.22318	-0.328418	6.09639e-08	2.01098e-06
NBPF4	2.219	-1.10771	1.93877e-05	0.000336634
RUNX1T1	2.21845	-0.109628	1.05639e-05	0.000201986
SLITRK5	2.21334	2.85992	3.69806e-13	3.64523e-11
CTB-55O6.8	2.20609	1.50562	1.19498e-11	8.35432e-10
ISG15	2.20125	2.90338	3.67424e-07	1.00708e-05
CD274	2.19894	0.644709	1.21846e-10	6.8815e-09
DNAAF3	2.19208	0.871947	1.67307e-11	1.13375e-09
HIST2H2BF	2.18354	-0.138571	1.08632e-08	4.15421e-07
ZNF114	2.17875	4.70389	9.74765e-07	2.39331e-05
RP11-568N6.1	2.17803	-1.22737	6.6211e-05	0.000975644
BEND6	2.17701	0.956163	4.22783e-09	1.75185e-07
TRAC	2.17694	1.365	4.74535e-07	1.26996e-05
HBEGF	2.17402	2.51792	7.69345e-12	5.7865e-10
SAMD15	2.16969	-0.0188126	0.00329087	0.025501
RP11-295G20.2	2.15956	5.12394	5.32147e-10	2.64739e-08
PPIL6	2.15334	-0.655682	0.000309403	0.00362914
NLRP1	2.15224	0.622402	0.000633611	0.00661988
GREM2	2.15161	-1.08621	0.000103794	0.00143689
GCNT4	2.14538	0.99247	4.37034e-06	9.24764e-05
COL1A1	2.13083	-1.18834	0.00135616	0.0124767
HTN3	2.12853	1.13931	1.34319e-07	4.12311e-06
CYP1A1	2.11574	3.41988	7.09351e-11	4.12359e-09
PRDM1	2.10751	-0.0667366	1.24678e-07	3.8495e-06
CRYBA2	2.10288	-0.373914	1.18063e-05	0.000222475
RP11-585P4.5	2.10125	-0.438483	2.18029e-06	4.95719e-05
ABCA17P	2.10009	0.984355	5.61619e-11	3.38893e-09
CCT6B	2.09577	-0.16532	0.000178575	0.00228547
MFSD4A	2.09399	2.32165	6.38931e-10	3.09141e-08
KCNQ3	2.09306	-0.945748	0.000869259	0.00861127
HSPA12B	2.09241	1.66637	1.12519e-09	5.19092e-08
CCL20	2.08906	2.2829	1.70285e-05	0.000301274
ANKRD19	2.08568	2.40816	5.41087e-16	9.42218e-14
IGDCC3	2.08474	-0.280801	0.000440678	0.00487696
PDE2A	2.0818	2.29921	6.13165e-07	1.59002e-05
NRP1	2.07743	3.78064	0.00185882	0.0162345
RP11-399J13.2	2.07464	-1.43117	5.1593e-05	0.000785779
TRPM6	2.07264	-0.913884	9.87106e-06	0.000191274
MST1P2	2.06918	1.38079	4.46126e-10	2.25478e-08
RP1-65P5.5	2.06179	-0.334047	0.000163589	0.00211586
TDRD5	2.05913	-0.693371	0.000207769	0.0026045
RHCG	2.05773	0.792243	5.5455e-07	1.44748e-05
HIST1H1C	2.05655	1.61814	4.82917e-07	1.28589e-05
EBF3	2.05556	0.464121	1.18177e-05	0.000222475
KCNC3	2.05225	1.90145	7.94013e-10	3.78408e-08
ALS2CL	2.04773	0.324868	8.16859e-05	0.00116789
RP11-293M10.6	2.04711	0.357689	9.1104e-08	2.86869e-06
ATP12A	2.043	-1.27108	0.00112307	0.0106981
GPLD1	2.04097	2.45436	5.43808e-11	3.29986e-09
NTSR1	2.03975	-0.276738	0.00210502	0.017922
ITGA11	2.0395	0.867375	0.000117559	0.00159869
SLC8A1	2.03767	-0.0230263	0.000108077	0.00148629
CHSY3	2.03686	1.24993	2.9722e-10	1.55161e-08
LINC00960	2.03611	-1.46007	1.65641e-05	0.000294628
PAIP2B	2.03572	1.15844	8.30601e-08	2.64691e-06
ANKRD20A1	2.02807	-1.06357	0.00187281	0.0163395
HTN1	2.02444	2.90283	0.000122507	0.00165322
ABI3BP	2.02133	0.102288	3.39578e-07	9.45457e-06
GLIS3	2.02053	-0.982933	1.14772e-05	0.000217355
IL15RA	2.01436	0.557988	1.8762e-07	5.52419e-06
SLIT2	2.01223	-0.191494	0.000153801	0.00201554
CLU	2.0107	1.65115	0.000283095	0.00335277
SORL1	2.01009	3.37401	0.00128167	0.0119297
CRTAC1	2.00378	3.11068	3.7726e-18	9.50335e-16
PAX5	2.00357	0.142353	9.29645e-05	0.00131025
ASB4	1.97868	1.52092	6.57298e-14	7.45094e-12
BST2	1.97404	5.03803	8.58382e-28	1.13521e-24
SLC16A2	1.95505	0.552428	5.04159e-07	1.32771e-05
BATF2	1.95283	1.89667	1.50357e-14	2.00518e-12
ALOX12P2	1.95133	-1.34772	0.000760266	0.00769479
C3orf33	1.94931	0.354328	3.08447e-06	6.77986e-05
KIAA1024	1.94695	3.97715	3.65299e-26	4.14092e-23
ADGRL3	1.94178	2.19316	0.000103423	0.00143347
DHRS2	1.94147	2.08056	0.000190138	0.00241013
TMEM51-AS1	1.93904	-0.88421	3.61647e-05	0.000579732
OAZ3	1.93637	-0.758666	2.89412e-06	6.4058e-05
MUC1	1.93372	1.03135	6.56808e-06	0.000133979
C4orf47	1.93367	-0.95029	6.50534e-05	0.000964858
TEX13C	1.93349	0.569318	0.00038579	0.00436074
HBQ1	1.92226	1.08249	6.29503e-12	4.78e-10
TM7SF2	1.91737	4.50093	7.61888e-16	1.28629e-13
FAM9B	1.91633	-1.31748	0.000488325	0.00530802
PTHLH	1.91388	1.73678	1.77851e-10	9.80035e-09
NTM	1.91259	1.12214	6.53311e-06	0.000133437
ERICD	1.91171	-0.601784	0.000481109	0.00524756
SLC4A8	1.911	0.715359	0.00016085	0.00209066
IGFN1	1.90163	5.90548	2.11807e-09	9.31129e-08
MAP2	1.89866	3.35524	2.79555e-10	1.47394e-08
LRRN2	1.89668	-0.545667	0.00155345	0.0139758
SLC7A11	1.89186	7.4477	4.43692e-11	2.72922e-09
PAPPA	1.89011	0.378692	4.11225e-05	0.000649368
NGFR	1.88887	4.26851	6.17631e-08	2.02531e-06
GPM6A	1.88868	-0.701526	1.77467e-05	0.000311894
MMP1	1.88747	1.95038	1.70657e-10	9.46968e-09
ATP8A2	1.88498	2.30265	2.35727e-13	2.38279e-11
SERPINA1	1.88239	-1.09162	0.000290513	0.0034355
RASGRP2	1.87962	-0.604792	0.0054003	0.0382602
MLC1	1.87655	-0.348835	0.00231015	0.0192553
LAT2	1.87513	1.08834	4.21152e-11	2.60066e-09
AC017076.4	1.87468	-0.581374	3.12168e-05	0.000509681
SDCBP2	1.86863	1.79203	6.36918e-07	1.63823e-05
RGS2	1.86704	6.02165	1.29754e-10	7.3021e-09
HS3ST3B1	1.86691	1.7115	1.06123e-06	2.57912e-05
CACNA1C	1.86509	-0.733283	0.000718201	0.00736295
SLCO3A1	1.86443	3.32025	2.80364e-07	8.01691e-06
LTBP2	1.86278	4.43692	4.45279e-12	3.56898e-10
MDGA1	1.8609	4.63785	5.2163e-17	1.03478e-14
TSPAN1	1.86057	-0.0723196	7.47561e-05	0.00107755
RP11-108M9.3	1.85779	-1.51239	0.00112707	0.0107298
FOLH1	1.8557	3.18425	1.45562e-08	5.38479e-07
LURAP1L	1.85276	2.38408	0.000523475	0.00563224
PCOLCE	1.85147	3.01299	1.37036e-10	7.68467e-09
CD247	1.84285	-0.058577	0.00423273	0.0313309
RP4-668J24.2	1.84237	-0.714502	0.00244633	0.0201574
C3orf80	1.84163	1.39003	1.82133e-07	5.3726e-06
BHLHE22	1.83936	1.23945	8.23729e-06	0.000163
RP1-62D2.3	1.83672	-0.628655	0.0001233	0.00166109
TMC8	1.82928	-0.175027	1.96494e-05	0.000340433
IKZF2	1.82544	2.77948	5.32547e-05	0.000805675
SIDT1	1.82478	-0.792226	0.00196895	0.0169545
SHH	1.82445	-0.433011	0.00184614	0.0161334
LMO1	1.82363	0.205907	0.000726541	0.00742926
FOSB	1.82299	-0.157504	0.0027271	0.0219691
RP11-40A8.3	1.82275	0.363801	5.65059e-07	1.47008e-05
GPER1	1.81381	2.1583	6.72127e-11	3.94599e-09
LRRC71	1.81085	-0.810342	0.00191874	0.0166943
IGFBP5	1.80312	0.348576	0.00548891	0.0386635
RDH10	1.79842	5.2538	2.59134e-18	6.74173e-16
FGFR3	1.79766	1.34687	0.00624643	0.0427472
HIST2H2BE	1.78757	1.00636	5.65333e-10	2.77766e-08
RP11-90L1.8	1.78716	-1.37141	0.000242419	0.0029503
EPHA4	1.78586	-0.0526216	0.00130841	0.0121217
CPNE5	1.78558	1.60528	5.94651e-06	0.000122242
PLAC1	1.78527	1.95993	1.93247e-11	1.29951e-09
ANKRD31	1.77556	0.757812	7.35663e-08	2.36815e-06
ADAMTSL4	1.76804	1.99225	1.04211e-08	4.00443e-07
XXbac-B476C20.9	1.76633	0.116143	4.33522e-05	0.000674934
RP11-72O9.4	1.76619	-0.552242	0.000241401	0.00294242
TNFAIP3	1.76203	5.88616	4.09235e-14	4.81078e-12
SLC16A6	1.76011	5.50812	2.89301e-14	3.61512e-12
IGFL4	1.76009	-0.352279	0.00222076	0.0186865
FBXO27	1.75761	3.09299	1.46745e-09	6.5973e-08
CTC-499B15.5	1.75262	-0.144098	5.72079e-05	0.000859744
CHST7	1.75184	1.74375	3.33785e-08	1.15407e-06
IFIT1	1.74851	5.08761	3.65568e-05	0.000584835
SMIM3	1.74193	2.40438	9.18487e-06	0.000179291
RP11-156K23.3	1.73857	0.112389	1.05519e-06	2.57233e-05
TNS1	1.73775	1.35415	0.000420289	0.00469057
OAS1	1.72832	4.0027	3.48279e-09	1.47392e-07
SHISA2	1.72537	4.25693	1.98892e-13	2.06302e-11
TMEM158	1.7246	3.54855	5.27159e-10	2.63082e-08
IFIH1	1.72401	4.70333	1.43976e-15	2.15556e-13
VGF	1.72292	8.00345	3.82581e-09	1.60287e-07
EML6	1.71908	3.06546	7.74426e-13	7.18722e-11
THEM5	1.7162	-1.02533	0.000226404	0.00279179
GPR156	1.7156	-0.931782	0.000455127	0.00501588
GRIN1	1.71388	0.481979	0.00302692	0.0238753
RP11-88E10.4	1.71184	-0.321011	7.46521e-06	0.00014921
CEP126	1.71133	-0.757882	0.000184981	0.00235417
HOXA13	1.70942	2.08481	5.24073e-07	1.37019e-05
MICAL2	1.70756	3.47916	0.00231665	0.0192931
LRRC32	1.70536	0.129843	0.000239646	0.00292327
UBAP1L	1.70467	3.43169	1.41507e-05	0.000258426
SLC30A10	1.70341	3.47413	5.90726e-21	2.4038e-18
RSPH4A	1.6984	-1.46812	0.000685987	0.00708303
DPYS	1.69762	-1.00023	0.00097948	0.00954226
ACHE	1.69585	0.660366	7.82359e-05	0.00112335
PIK3IP1	1.69352	0.528541	6.54481e-05	0.000967997
RP11-324I22.3	1.68798	-0.634415	1.76338e-05	0.000310598
WIPF3	1.68386	-0.276316	1.50244e-05	0.000272189
RP11-757O6.2	1.68314	-0.885854	0.00622458	0.0426866
ALOX12B	1.68308	-0.386145	0.00148245	0.0134131
CFAP45	1.68006	-1.21059	0.000357234	0.00408745
ZC3H11B	1.67947	2.79069	1.86021e-12	1.59576e-10
HELT	1.67905	-0.338119	0.00293527	0.0233381
CTNNA2	1.6756	4.39646	6.73827e-11	3.94599e-09
RP1-90G24.5	1.67422	3.70078	3.82594e-12	3.09784e-10
PSMB9	1.67327	3.95462	3.34032e-16	6.02397e-14
FAM184A	1.66931	0.858783	1.56683e-05	0.00028065
SPEF1	1.66861	-1.32441	0.0012815	0.0119297
ZNF165	1.66762	0.460935	0.000637989	0.00665917
SHB	1.66653	0.339527	0.000219213	0.00272216
MERTK	1.66586	3.58052	5.46214e-16	9.42218e-14
RP11-791I24.4	1.66295	-0.955826	0.00180915	0.0158801
KLF5	1.65978	3.95755	9.81512e-06	0.000190423
ADGRE2	1.65584	0.894738	3.81361e-09	1.60287e-07
PROX1	1.65369	3.74196	1.48736e-09	6.66791e-08
FGD5	1.6521	2.0072	4.60375e-10	2.31207e-08
SDC2	1.65149	4.68493	9.09273e-09	3.52816e-07
SIRPB1	1.64146	-0.166384	0.00056928	0.00606647
CTC-308K20.1	1.63481	-0.302819	0.000124282	0.00166866
C6orf195	1.63468	-1.02834	0.000363377	0.00413687
SLC24A4	1.63375	1.1028	0.000604862	0.00637395
CAMSAP3	1.63332	-0.979725	0.00158161	0.0141568
KCND1	1.62909	1.80697	2.31479e-06	5.24047e-05
OR2W3	1.62675	-0.452164	9.27103e-06	0.000180751
TIMP1	1.62488	7.38215	3.10426e-22	1.64215e-19
MAST4	1.62431	0.244778	0.000460888	0.0050583
RP5-1059L7.1	1.61894	1.3533	1.70546e-05	0.0003014
WFDC2	1.61822	-1.32812	0.00159308	0.0142337
RP11-343J24.1	1.61646	-0.841896	0.00227736	0.0190722
TAP1	1.61625	5.67528	1.93684e-25	1.9211e-22
RP11-131M11.2	1.61354	-0.474432	7.17926e-06	0.000144955
PDE5A	1.61352	2.63666	1.28407e-13	1.36767e-11
TBC1D10C	1.61315	-1.50441	0.00072385	0.00740652
RTBDN	1.61147	-1.28547	0.00194534	0.0168516
COL5A3	1.60795	3.67833	6.01077e-05	0.000900764
RP11-1152H15.1	1.60618	0.828304	9.75722e-07	2.39331e-05
PLA2G4C	1.60612	1.28339	0.000360695	0.00411793
PLAUR	1.60132	5.10821	8.16276e-06	0.000161727
RP11-470M1.2	1.60132	-0.924903	0.000505434	0.00545663
CRABP2	1.59935	1.67622	7.16324e-07	1.81309e-05
KCNH1	1.59822	2.13207	0.000126698	0.00169967
GABPB2	1.59748	3.84484	8.83501e-16	1.43563e-13
PATL2	1.59472	-1.09461	0.00128638	0.0119643
AC141928.1	1.59468	0.358262	5.08187e-06	0.0001057
CTD-2012J19.3	1.59348	-0.354296	5.71033e-05	0.000858985
SLCO5A1	1.59273	3.69277	2.21146e-12	1.87679e-10
SLAIN1	1.58986	3.44353	2.20891e-10	1.20053e-08
OPRL1	1.5864	-0.994286	0.000647274	0.0067359
RP11-169D4.1	1.58276	2.29941	6.79757e-06	0.000138304
CHMP1B	1.58208	5.59315	2.13225e-21	9.14562e-19
RP11-1C8.7	1.58151	-0.391486	7.45664e-05	0.00107579
RP1-90G24.6	1.58103	1.96084	1.21319e-08	4.59507e-07
DTX1	1.57948	1.39702	1.40513e-05	0.000257498
RASL11A	1.57676	0.415554	0.000608008	0.0063986
TLN2	1.56832	3.13926	7.77654e-06	0.000154848
AC093724.1	1.56611	0.782988	1.83058e-06	4.20424e-05
CNBD2	1.56558	-1.14602	0.0031365	0.0245808
ANKRD20A5P	1.56547	1.91902	2.30283e-11	1.49167e-09
CREM	1.5644	5.53589	4.61399e-30	7.32241e-27
CTD-3065J16.6	1.5637	-0.534727	0.00485229	0.0352107
SCARA3	1.5634	0.311067	0.00240733	0.0199085
DENND3	1.55948	2.42407	1.73499e-06	3.99628e-05
CCDC151	1.55826	-1.19726	0.00073448	0.00749034
AQP6	1.5568	-0.846242	0.00639466	0.0435737
CCDC69	1.54986	2.73652	2.69387e-09	1.16808e-07
GPR160	1.54832	4.41406	1.03534e-15	1.59523e-13
HIST3H2BB	1.53723	-0.0627909	3.79561e-05	0.000604176
LRRC4	1.5323	-0.790487	0.00247121	0.0202992
CLCF1	1.52657	0.816242	6.83509e-05	0.00100067
GPT	1.52251	0.363926	0.000254297	0.00306664
U91328.19	1.51962	2.27272	1.38891e-08	5.15002e-07
NEXN	1.51959	0.360932	1.90375e-05	0.000332005
CT45A10	1.51889	1.83829	5.56e-10	2.74882e-08
C9orf66	1.51808	-0.980062	0.00100051	0.00972324
RP11-94H18.1	1.51742	0.537664	9.38132e-05	0.001319
TFPI	1.51368	2.54561	4.28521e-09	1.771e-07
RP4-669P10.18	1.50909	0.22729	2.97374e-05	0.000487534
TRIM62	1.50673	4.66251	6.51844e-05	0.0009657
THBS2	1.49823	9.68042	7.11932e-10	3.4134e-08
MED12L	1.49641	1.83827	0.00100214	0.00973315
CTXN1	1.49625	2.22958	4.71734e-06	9.88958e-05
CMPK2	1.4931	1.36793	0.000239345	0.00292185
RP11-169D4.2	1.49078	-0.361098	0.00622497	0.0426866
RP11-77K12.5	1.4901	-1.26236	0.0014202	0.0129309
USH2A	1.48296	-0.685502	0.00615538	0.0423187
GBX2	1.47759	1.19108	1.94027e-06	4.44971e-05
ZSWIM5	1.47657	-0.487208	0.00082975	0.00827144
TRIM58	1.47572	3.46097	1.60957e-10	8.96275e-09
RP11-543B16.4	1.47177	0.305134	1.05233e-05	0.000201508
LAMC2	1.47038	0.115488	0.000577104	0.00612208
TMEM255A	1.47024	0.167344	0.00300293	0.0237451
HIST1H4I	1.46971	0.800393	2.10168e-07	6.14249e-06
WDFY3-AS2	1.4686	1.24212	6.83601e-07	1.74137e-05
IL24	1.4671	2.98551	3.27996e-05	0.000531153
IRAK2	1.46617	0.0951716	0.000458721	0.00504847
HSD17B6	1.46554	-0.466813	0.0021938	0.0185091
RIMS2	1.46534	4.52734	3.61347e-24	2.73075e-21
GLI1	1.46473	-1.29916	0.00504778	0.0363468
RASD1	1.46416	4.33204	3.25925e-05	0.000528337
RP11-650L12.2	1.46298	0.38155	2.45989e-05	0.000416188
ATP6V0D2	1.46158	3.20716	1.53075e-05	0.000276686
SCARA5	1.457	5.16553	8.56457e-12	6.20638e-10
NUDT17	1.45415	3.2382	8.57194e-09	3.35066e-07
RILP	1.45129	2.86904	1.73311e-07	5.14103e-06
RP11-425I13.3	1.45096	-1.2848	0.00675107	0.0453789
RP5-1069P2.4	1.4489	0.0614623	2.03232e-06	4.63405e-05
HELZ2	1.44708	5.4953	2.04175e-05	0.000351057
TARSL2	1.44684	3.28008	2.16728e-08	7.72916e-07
C1R	1.44621	3.27208	2.89369e-07	8.18589e-06
AC000095.6	1.44129	-0.986588	0.00622377	0.0426866
HIST1H4H	1.44053	-0.117077	0.000113622	0.00155179
RP11-385F5.5	1.43937	-0.433286	0.000588958	0.00622287
OVOL2	1.43847	0.808314	7.64018e-05	0.00109828
CTD-2553L13.10	1.43635	-0.891942	0.0032181	0.0251087
RIMKLA	1.43485	3.09113	1.20724e-07	3.74198e-06
CDH19	1.43037	5.61421	7.80768e-16	1.30429e-13
PTENP1	1.42809	-0.0161443	2.89685e-05	0.000476405
AC025171.1	1.4278	0.115881	0.00447993	0.0327785
AC006486.10	1.42473	0.0338669	0.000776725	0.00782643
ATG9B	1.4226	-0.0932477	0.00686739	0.0460437
RYR1	1.4218	-0.749518	0.00142326	0.0129513
SLC22A17	1.41887	2.42059	0.000720011	0.00737674
ABCA3	1.41875	6.2397	7.23094e-09	2.86888e-07
AMPD3	1.41835	0.822154	7.32494e-06	0.000147489
RP11-396C23.2	1.41779	-0.219467	0.00145933	0.0132341
RP11-392O17.1	1.41714	1.17327	9.8933e-08	3.09678e-06
HACL1	1.41308	5.82757	2.20075e-14	2.8395e-12
C9orf116	1.41156	-0.992224	0.00429929	0.0317026
ITGA1	1.41099	6.40358	5.0705e-25	4.59402e-22
TNFRSF10A	1.40904	0.770976	0.000498128	0.0053961
DENND6B	1.40809	0.940887	0.000146327	0.00193035
RP11-471B22.3	1.40379	-0.224818	0.000224552	0.00277327
EGLN1	1.40085	8.89079	5.4235e-23	3.58629e-20
PRSS16	1.40011	1.32861	2.81197e-05	0.000465824
RP11-392P7.3	1.39699	1.55829	1.06e-06	2.57912e-05
SCG2	1.39345	1.61724	0.000201417	0.00253689
RP11-473M20.7	1.38847	1.09815	0.00485135	0.0352107
PRKAG2	1.38747	3.82576	8.47377e-12	6.19723e-10
TNFRSF19	1.38701	8.19435	2.84751e-24	2.2595e-21
SEMA3D	1.38263	3.51193	4.59201e-07	1.23727e-05
HLA-F	1.38167	4.22991	1.01535e-09	4.75326e-08
GLIPR1	1.38142	0.620999	7.67972e-07	1.93456e-05
SEMA3F	1.37997	4.18156	5.26346e-05	0.000798576
RAG1	1.37529	1.72408	1.2907e-05	0.000240302
MAFG-AS1	1.37411	2.36012	1.59744e-06	3.73363e-05
RP3-512B11.3	1.37336	0.096755	9.59097e-05	0.00134223
IL12A	1.37034	0.322856	0.000638223	0.00665917
TGM1	1.36689	-0.672746	0.00689574	0.0461558
HIST1H2BK	1.36632	1.79909	2.04599e-07	5.99075e-06
LY6G5C	1.36531	-0.619913	0.00183456	0.0160478
CTD-2260A17.2	1.36384	-1.0158	0.00413115	0.0306935
FAM124A	1.36263	3.93485	2.50763e-15	3.55322e-13
SMKR1	1.36014	-0.384895	0.00411655	0.0306239
RP11-497D6.4	1.35706	-1.34667	0.00576242	0.0403019
EIF1B-AS1	1.3528	0.750259	0.000120303	0.0016304
C20orf82	1.34943	4.10183	5.84485e-19	1.62733e-16
RASGRP1	1.34931	2.71129	3.53149e-07	9.79804e-06
NUAK1	1.34892	1.57997	0.00397247	0.0297233
ANKAR	1.34697	1.4405	1.21752e-06	2.90995e-05
PLD1	1.34661	6.54988	2.09389e-17	4.43066e-15
RP11-1C8.4	1.34353	0.493823	5.11366e-05	0.000781076
IL7	1.34342	2.73152	4.7726e-07	1.2751e-05
BLACAT1	1.34282	-0.832852	0.00178042	0.0156625
RP5-1125N11.2	1.33998	0.513038	6.59573e-05	0.000972809
STRA6	1.33626	0.351221	0.0071186	0.0471644
SYTL3	1.33394	-0.324264	0.000757511	0.0076718
NR4A3	1.32942	4.80926	4.85598e-05	0.000747473
DNAAF1	1.32854	-0.387943	0.00205518	0.0176111
TMEM151B	1.32825	1.28761	4.72871e-05	0.000729297
C6orf112	1.32519	1.17918	4.55616e-06	9.58968e-05
SMOX	1.32264	4.35778	8.86528e-16	1.43563e-13
PTPRO	1.32031	-0.786415	0.00493681	0.0356772
FBXO32	1.32029	6.4359	3.21019e-10	1.65947e-08
RP11-81A22.4	1.31747	0.297475	0.000203	0.00255076
JHDM1D-AS1	1.31532	0.913528	1.65994e-05	0.000294668
ETNPPL	1.31445	1.32768	2.87544e-07	8.14879e-06
S100A16	1.31364	3.07657	1.06802e-10	6.07511e-09
LRRC2	1.30905	-0.693243	0.00372283	0.0281608
PCDHB7	1.3075	0.712146	0.000249408	0.00301915
SAGE1	1.30566	3.60283	3.38668e-08	1.16587e-06
CBLN3	1.30424	-0.897594	0.00430093	0.0317026
RASAL1	1.29859	-0.293948	0.00110254	0.0105532
HLX	1.29768	3.57835	8.24987e-09	3.24073e-07
RP11-295M18.2	1.2955	0.904125	0.00153834	0.0138555
RP11-84D1.1	1.29513	-0.683029	0.00237323	0.0196894
ADAMTS1	1.29478	3.41784	5.08708e-07	1.33441e-05
EFCAB4B	1.29447	2.03349	0.000161273	0.00209443
STEAP1	1.29369	4.22054	1.44834e-09	6.52986e-08
PSD	1.29335	0.0795163	0.000700667	0.00720647
SEMA3G	1.29166	2.24282	0.000662374	0.006875
ADGRB1	1.28936	2.81476	0.00173757	0.015328
RP11-73E17.2	1.2888	1.02556	1.54335e-06	3.62858e-05
RP5-1180D12.1	1.28804	1.27059	0.00344095	0.0264998
TBC1D2	1.28465	1.94683	5.6874e-10	2.78577e-08
SAMHD1	1.2835	5.17579	2.82554e-15	3.93345e-13
CASC10	1.28223	0.773266	0.00017875	0.00228587
GS1-124K5.4	1.28102	-1.20184	0.00519018	0.037153
NFKB2	1.28083	4.92114	1.35685e-15	2.05078e-13
TMEM233	1.2796	2.14795	3.16835e-06	6.93541e-05
ROM1	1.27902	1.26697	9.48505e-07	2.33739e-05
RHOF	1.27877	-0.43946	0.00716346	0.0473684
KCNJ12	1.27485	0.315449	5.26287e-05	0.000798576
DOK6	1.27276	0.816859	0.000672694	0.0069639
SPATA6L	1.27265	0.397894	9.23996e-05	0.00130345
HLA-C	1.26994	3.2038	1.05609e-09	4.92945e-08
AC002467.7	1.26235	0.648493	0.000273427	0.00325528
RP11-309L24.4	1.26072	-0.179839	0.000877791	0.00867947
RP11-284F21.10	1.25177	-1.19998	0.00586692	0.0407475
HIST1H2AG	1.2512	-0.250653	0.00101439	0.00983409
TNFSF13	1.24955	0.664384	0.00304815	0.024019
RP11-262H14.1	1.24931	1.9019	2.49234e-06	5.58697e-05
RASGRF2	1.24793	0.609241	0.000157313	0.00205479
ITPRIP	1.24446	4.29082	6.6233e-08	2.15594e-06
UBE2L6	1.23657	5.18897	2.68368e-10	1.42441e-08
LSR	1.23281	4.30671	1.18483e-11	8.32005e-10
HLA-B	1.23171	8.06934	9.26837e-07	2.29111e-05
ROBO3	1.23035	4.62077	6.17676e-08	2.02531e-06
GDPD1	1.21884	4.59097	6.65652e-08	2.16031e-06
FAM171A2	1.21248	3.60491	1.93611e-05	0.000336634
KIF27	1.20829	1.30598	1.94271e-05	0.000336949
NRG2	1.20655	2.02732	0.000107038	0.00147456
UNC13A	1.20584	3.54869	1.13803e-05	0.000216035
PMEPA1	1.20531	7.68039	0.000224111	0.00276997
IFIT2	1.20373	3.59651	1.88391e-10	1.03095e-08
WWC1	1.20201	5.20364	1.31527e-08	4.89133e-07
HOXD10	1.20197	0.197726	0.000128828	0.00172386
AC093673.5	1.19902	-0.184104	0.000949196	0.00926999
IFITM3	1.19854	6.43262	2.0983e-10	1.14433e-08
XXyac-YX65C7_A.2	1.19827	0.520572	0.000920538	0.00904148
CACNA1A	1.19205	0.224612	0.000692571	0.0071344
ELL2	1.19097	4.33869	2.68344e-11	1.72414e-09
HTR7	1.18861	3.50454	6.72617e-05	0.00098746
NPPC	1.1841	2.88052	0.00505863	0.036389
STX1A	1.17867	1.98999	0.00101297	0.00982634
ZNF554	1.177	3.5359	3.23169e-08	1.1198e-06
OAS3	1.17696	5.95271	2.69539e-05	0.000449799
AKAP5	1.17338	2.7855	0.000319318	0.00371795
ST8SIA6	1.1695	3.19967	6.24392e-05	0.000932105
SLC39A8	1.16943	5.19784	7.27993e-05	0.00105413
CCDC88B	1.16828	1.83141	6.20289e-06	0.000127019
HERC6	1.16581	3.79601	1.17125e-06	2.82061e-05
CTD-2267D19.3	1.16527	2.05245	0.00108081	0.0103703
RP4-792G4.2	1.16495	2.35952	1.17132e-07	3.63773e-06
FAM108C1	1.16344	6.15299	2.258e-07	6.58721e-06
CFH	1.16175	-0.244536	0.00679578	0.0456407
F8	1.15888	2.12065	3.696e-07	1.0113e-05
HIST1H2BN	1.15696	0.295651	0.00112137	0.0106884
PCDHA4	1.15608	1.82306	4.9609e-07	1.31655e-05
ZNF432	1.15543	3.8751	1.07729e-05	0.000205489
ARRDC3	1.15475	2.23041	0.000208833	0.00261576
CHRNA5	1.15363	2.961	8.21541e-08	2.6286e-06
BEND7	1.15272	4.03954	1.12321e-05	0.000213478
VPS37D	1.15164	0.397367	0.00133357	0.0123189
DNM1	1.15147	3.70937	1.74996e-07	5.18131e-06
PCDHA5	1.1514	1.14631	1.40141e-05	0.000257114
FGFBP3	1.15046	1.04078	0.000932494	0.00913498
PLEKHG5	1.15042	3.27018	4.88335e-06	0.000102241
COL13A1	1.148	0.727068	0.000756846	0.00766995
NMB	1.14645	4.27218	3.30271e-11	2.08821e-09
DTNA	1.14505	1.10452	0.000183295	0.00233459
DUSP1	1.14447	3.55519	2.46741e-10	1.3229e-08
LINGO1	1.14288	4.49042	0.000297697	0.00350999
GDF11	1.13997	5.27384	7.55539e-07	1.90626e-05
EPDR1	1.13434	5.33267	5.67779e-09	2.29864e-07
TYW1B	1.13104	0.449397	0.000116857	0.0015905
SLC48A1	1.13053	4.55867	4.00416e-07	1.08812e-05
RP11-363E6.4	1.1304	-0.401151	0.00169373	0.0149913
COL14A1	1.12923	5.23203	1.56612e-05	0.00028065
JAG1	1.12645	5.35556	1.81028e-08	6.58926e-07
RP11-511P7.5	1.12608	1.43273	0.000165883	0.0021403
ZNF157	1.12079	-0.0681101	0.000617988	0.00649072
RP11-53O19.1	1.12	2.17754	0.000423291	0.00471897
IFIT3	1.11997	5.47477	1.59166e-05	0.000284135
HCN1	1.11861	4.52184	2.75481e-07	7.90575e-06
HLA-A	1.11761	5.07057	3.93874e-05	0.000625078
ADRA2C	1.11621	3.44381	4.23606e-05	0.000663732
SPINT1	1.11348	2.37566	0.00454606	0.0332163
F12	1.11346	2.5467	1.93722e-05	0.000336634
NPC1	1.11306	8.04782	3.88913e-07	1.06121e-05
RELB	1.11196	3.41006	2.65106e-06	5.91733e-05
GLRB	1.11145	3.1582	8.75357e-08	2.76731e-06
ZNF365	1.10617	3.41767	0.00491401	0.0355773
PLK2	1.10269	5.68054	2.8214e-07	8.05318e-06
SLC43A2	1.10177	0.721345	0.00411792	0.0306239
AVPI1	1.09894	4.71943	3.30101e-14	4.06102e-12
SLC30A4	1.09839	2.71757	1.00357e-05	0.000193943
FAM155B	1.09835	3.85229	4.46497e-08	1.50764e-06
PDE4D	1.09834	4.33253	2.7535e-10	1.4566e-08
SERPINB8	1.09798	4.06128	3.13583e-06	6.88321e-05
NYAP1	1.09607	1.72609	9.6966e-05	0.00135462
2019-03-03	1.09541	0.706868	0.00356802	0.0272233
ISPD	1.09468	2.35227	3.3503e-06	7.30348e-05
MYO16	1.09465	-0.229101	0.00037176	0.00421878
POU2F2	1.08718	1.99198	0.000337979	0.0038924
SPEF2	1.08599	0.99625	0.00161875	0.0144162
TLR3	1.08474	2.97332	3.63945e-05	0.000582826
LHX1	1.08266	2.39246	0.000172372	0.0022186
GPR3	1.08228	2.47392	0.00433642	0.0319345
RP11-153A23.6	1.08214	0.41353	0.00101722	0.00984943
TPBGL	1.082	3.41456	0.00062469	0.00653946
RP11-443P15.2	1.07864	0.894835	0.00357021	0.027227
ALDH5A1	1.0785	5.11401	6.26319e-10	3.04898e-08
ENDOG	1.07827	1.87425	0.000292761	0.00345436
TNFRSF25	1.07565	0.536774	0.00221508	0.018651
SLC9A5	1.07499	3.0663	0.000104243	0.00144107
IGFBP4	1.0731	3.69908	4.9565e-06	0.000103364
COL9A2	1.07248	2.18512	0.00117654	0.0110943
UBE2Q2P2	1.07127	1.5573	0.000470378	0.00515176
FBN1	1.06793	3.32173	7.13107e-05	0.00103636
MMP24	1.06349	-0.0319559	0.0014585	0.0132341
TBC1D19	1.0628	2.63317	0.000189326	0.00240176
CDH24	1.06244	4.395	0.000226722	0.00279354
SEMA3A	1.05984	5.45471	9.97906e-10	4.69934e-08
TUBBP5	1.05934	3.74238	0.000136874	0.00181925
CT55	1.05515	2.7837	0.000133843	0.00178234
KCNN4	1.05286	5.33432	8.53734e-08	2.71518e-06
RP11-397E7.5	1.05231	-0.543276	0.005807	0.0404908
RP11-817O13.8	1.05097	-0.636851	0.0067426	0.0453603
SEMA4G	1.0502	1.86925	0.000411223	0.00460884
SPOCK3	1.04852	-0.332626	0.00686368	0.0460383
RP11-809O17.1	1.04835	-0.18923	0.00213592	0.0181462
LINC00346	1.04683	0.456386	0.00064445	0.00671091
CCDC88C	1.04676	3.70379	0.00710611	0.0471463
EDIL3	1.04629	2.50203	0.00669165	0.0451324
S100A2	1.04579	1.74503	1.69022e-05	0.000299373
CDH18	1.0448	0.676515	0.00107163	0.0102965
EPOR	1.04476	4.01256	1.18597e-05	0.000223001
CYP4V2	1.04059	3.8302	8.89832e-08	2.80748e-06
RP11-550E22.3	1.03729	0.189187	0.00583894	0.0406382
IFI44	1.037	4.29823	0.000633623	0.00661988
DUSP16	1.02863	1.86764	6.5542e-05	0.000968483
MIR100HG	1.02714	3.68262	9.71678e-06	0.000188746
PBLD	1.02623	1.90459	0.000100978	0.00140449
B4GALNT1	1.02543	4.74981	3.06445e-05	0.000500853
RPS6KA6	1.02412	0.890785	0.000479906	0.00523804
SOCS2	1.02284	4.50629	7.51608e-07	1.89937e-05
ZNF48	1.02251	2.73806	2.02568e-05	0.00034905
KCTD12	1.01964	7.09389	4.79212e-07	1.27817e-05
MYLK4	1.01889	0.736728	0.00189753	0.016537
RP11-230G5.2	1.01846	0.449149	0.00412195	0.0306395
PLEKHA5	1.01714	6.87379	4.31902e-14	5.03991e-12
MIF4GD	1.014	4.38205	4.90314e-09	2.00033e-07
AF238380.5	1.01106	-0.229855	0.00232726	0.0193471
RHOU	1.00949	0.523567	0.00308432	0.0242558
COBL	1.00828	3.17145	0.0062866	0.0429666
ADAMTS3	1.00713	4.0813	0.000315902	0.00368359
IRF1	1.00686	1.63102	0.000532581	0.00571472
PNLIPRP3	1.00498	3.55671	1.58609e-05	0.000283779
KSR1	1.00455	2.96924	1.59641e-07	4.7983e-06
IGDCC4	1.00418	2.85981	3.41765e-07	9.4988e-06
ZNF841	1.00331	3.29088	0.000111153	0.00152332
NLRC5	1.0032	4.01945	1.00985e-07	3.15478e-06
BTD	1.00309	4.64952	8.23555e-12	6.10739e-10
KIF5A	1.00169	2.8563	9.8953e-06	0.00019151
RP11-418J17.1	1.00152	0.861337	0.000913325	0.00898603
ISG20	0.998135	4.60584	7.01224e-08	2.26648e-06
PRKD3	0.991633	8.64254	5.29366e-13	5.09154e-11
FGFR4	0.991612	3.51649	1.53485e-05	0.000276797
IGFBP3	0.988642	6.19372	5.07158e-09	2.06374e-07
ART3	0.98688	5.67157	2.49835e-06	5.59222e-05
RP11-30E17.3	0.985302	-0.381425	0.00481173	0.0349644
FZD5	0.983295	3.01101	3.17351e-05	0.000516519
METTL7B	0.980077	3.84155	5.36323e-06	0.000111022
RP11-930P14.2	0.97907	0.943336	0.00486234	0.0352486
GRIP1	0.978463	3.04987	1.85402e-08	6.71764e-07
EFNB2	0.97807	3.86738	0.000129497	0.00172989
FRAS1	0.97708	4.64887	0.00114911	0.0108809
RP11-100E13.1	0.976681	2.32812	0.000767235	0.00775049
ABHD15	0.973567	4.40415	9.84415e-08	3.08748e-06
TEX9	0.972577	2.12637	3.43079e-06	7.46868e-05
IRF5	0.971919	2.95242	6.17626e-05	0.000924691
APOL1	0.971457	0.571006	0.00614688	0.0422848
MAP3K5	0.971449	4.49529	5.71003e-08	1.89975e-06
MSX1	0.970441	1.8591	0.00503525	0.036306
RGS5	0.967649	1.80816	0.00440906	0.0322924
SLC17A5	0.9676	5.32765	2.60865e-08	9.17944e-07
FCRLB	0.967045	1.84627	3.84457e-06	8.25621e-05
PCCB	0.966655	6.39154	3.61049e-13	3.60368e-11
RGPD8	0.966471	2.19034	3.2498e-05	0.000527345
RASIP1	0.966213	1.09051	0.00257136	0.02097
USP18	0.965839	3.97425	0.00014336	0.00189594
SLC22A23	0.963371	3.84721	6.74136e-05	0.000988775
PSTK	0.962925	2.41005	1.96723e-05	0.000340457
GCH1	0.962518	4.52513	6.49208e-07	1.65909e-05
RP11-596C23.6	0.959141	0.232145	0.00535668	0.0380825
RYR2	0.955728	2.33254	0.000682693	0.0070582
TMEM102	0.954806	1.0318	0.000242187	0.00294973
NDRG4	0.953473	2.1051	0.00339051	0.0261964
PSD4	0.950629	0.162234	0.00140132	0.0127957
CTD-2003C8.1	0.949847	1.09231	0.000477671	0.00521723
EN2	0.948648	6.19643	3.60778e-11	2.26306e-09
PLEKHA7	0.944846	2.83654	0.000263109	0.00315135
RASSF2	0.944785	5.0938	0.00381674	0.0287004
GLB1L2	0.944592	1.72218	0.00588643	0.0408651
EPHX4	0.943058	1.9495	0.00105601	0.0101692
DPYSL3	0.942628	5.10623	0.00371017	0.0281047
PDE10A	0.940428	4.14179	2.15097e-05	0.000367843
FKBP11	0.939805	4.54084	4.1758e-09	1.73481e-07
ZNF596	0.93731	1.16851	0.000220192	0.00273004
RP11-46C20.1	0.936348	1.01011	0.00644906	0.0438691
MT-TP	0.933881	6.15709	0.00129572	0.0120322
EMID1	0.932498	1.68363	0.00299172	0.0237008
MRPL53	0.930819	1.19237	0.000721106	0.00738319
SRXN1	0.930294	0.524687	0.0063991	0.0435853
RP11-526D8.11	0.928978	0.278671	0.00279974	0.0224409
RP11-564D11.3	0.928978	1.34179	0.00192155	0.0167095
SYT5	0.928047	1.00656	0.0037961	0.0285841
DTX4	0.92744	3.5566	3.17658e-05	0.000516519
TENM1	0.927306	5.05947	0.000290911	0.00343765
TFEB	0.926927	1.12553	0.00424641	0.0313882
CH17-189H20.1	0.923013	1.97236	0.00039747	0.00448319
JADE3	0.920121	4.67814	0.000340689	0.00391226
MLLT11	0.920057	4.09335	6.25755e-07	1.6171e-05
ESYT3	0.91867	3.11392	0.000800799	0.00802822
PTPRD	0.914658	1.8143	0.000509994	0.00549837
TTC21A	0.913429	1.90481	0.00294782	0.0234261
PGM2L1	0.907015	4.54031	0.000304378	0.00358079
2019-03-01	0.905748	3.12095	2.05594e-05	0.000353115
NOV	0.90539	4.25305	7.05235e-05	0.00102774
ZNF568	0.905365	1.33556	0.000265416	0.00316968
TSPAN33	0.905111	4.9467	9.50362e-05	0.00133118
PSMB8	0.903955	5.9883	2.54433e-07	7.35493e-06
DEPTOR	0.902436	2.60394	1.82679e-05	0.000319638
ZNF883	0.901809	1.57684	0.00114588	0.0108616
PARP12	0.901479	4.92868	0.000122446	0.00165322
ARHGAP26	0.900375	2.80874	0.000210702	0.00263008
CDC42EP2	0.900078	3.36434	0.00136833	0.0125667
SIDT2	0.89891	3.63565	0.00103572	0.00999809
HERC5	0.897176	5.07601	7.07753e-07	1.79426e-05
CORO2B	0.89261	2.85467	0.00345086	0.0265592
DCBLD2	0.892171	9.59661	0.00356451	0.0272096
ADRA2A	0.891677	1.99019	0.0016098	0.0143525
CDR2L	0.891302	4.2593	1.72845e-05	0.000305123
RP11-887P2.1	0.890878	1.03886	0.00116843	0.0110243
FAM19A2	0.890642	0.0968523	0.00575057	0.0402565
TP53INP2	0.889693	5.17802	3.73769e-05	0.000596152
IER3	0.889225	3.42315	1.68132e-05	0.000298129
SERTAD1	0.888879	3.27518	0.000392828	0.00443398
EEF1AKMT4	0.888174	1.70475	0.000525704	0.00564856
PCDHB10	0.885855	1.40465	0.00251917	0.0206398
RP11-874J12.2	0.884988	1.58345	0.00019768	0.00249378
SLC31A1	0.883701	6.68342	2.09753e-05	0.000359091
LRP10	0.882844	7.67265	0.000310287	0.00363682
FYB1	0.8805	3.19831	0.00071174	0.00731089
AGAP2	0.877659	2.26623	0.00278974	0.0224032
BACH2	0.87648	2.32314	0.000314658	0.00367448
AP001816.1	0.874523	0.038971	0.00583253	0.0406153
RP11-50E11.3	0.871259	0.47156	0.00624162	0.0427327
DNMBP	0.86896	4.12283	0.000140389	0.0018613
TEC	0.868419	1.16762	0.00218676	0.0184791
C16orf45	0.865158	2.2725	0.00538355	0.0381926
C3orf58	0.865094	4.89805	3.64416e-07	1.00057e-05
FUCA1	0.865048	4.76448	7.07436e-07	1.79426e-05
PRRT3	0.859608	1.95094	0.00129709	0.0120379
EME2	0.858349	3.03748	0.000133872	0.00178234
CH17-472G23.2	0.855474	1.18968	0.000964044	0.00940343
ACTR3B	0.854704	3.39769	2.71161e-06	6.02706e-05
ANKRD29	0.850273	3.90332	1.63849e-07	4.88774e-06
ADGRB2	0.849249	4.06572	0.000472376	0.00516651
FOXO1	0.847092	4.58119	2.59711e-08	9.15915e-07
IL27RA	0.844514	5.21077	1.00766e-06	2.46783e-05
FAM69A	0.844503	2.56459	0.00228538	0.0191191
NPTXR	0.844329	6.64606	1.30252e-05	0.000241766
FUT8	0.843508	5.71727	2.62669e-10	1.39885e-08
B2M	0.841345	9.91784	0.000159912	0.00208187
SORBS1	0.841328	6.1005	0.000141579	0.00187551
AC019171.5	0.84074	0.759288	0.00739728	0.048651
SAT1	0.840332	6.22735	8.47568e-05	0.00120636
RP11-983P16.4	0.838749	2.73639	2.27952e-05	0.000388571
BTN3A3	0.837451	4.04218	0.000118249	0.00160669
MAST1	0.835955	3.11377	0.00019526	0.00246915
RP11-540A21.3	0.833341	2.62987	0.00535843	0.0380825
AKR1B1	0.829484	7.08219	4.46182e-08	1.50764e-06
KDM7A	0.828195	3.99877	4.68879e-08	1.57317e-06
TMEM2	0.828093	7.23091	0.00152519	0.0137585
ACVR1C	0.826525	4.17362	3.88384e-06	8.32926e-05
NCEH1	0.824017	5.08556	1.07703e-09	4.99781e-08
TYSND1	0.823465	5.25628	1.42788e-07	4.34942e-06
ATP8A1	0.822449	1.99818	0.00371498	0.0281148
FABP5	0.819485	5.54541	9.53365e-07	2.34572e-05
DLK2	0.819267	1.69964	0.0072445	0.0477848
SUGCT	0.815724	3.36695	5.99563e-06	0.000122934
MRGPRX4	0.815658	3.12058	0.000672215	0.00696348
PER1	0.815568	3.45164	6.23557e-05	0.000931813
RP11-322M19.2	0.814384	0.97811	0.00279981	0.0224409
FZD4	0.811774	3.76941	0.00365776	0.0277745
PRKG1	0.809052	2.8384	0.00131428	0.0121661
WIPI1	0.808805	6.55448	7.91975e-08	2.53912e-06
MOB3B	0.808336	2.84932	0.00141145	0.012866
MTF1	0.805252	4.4858	0.00229781	0.0191827
TNNT1	0.804162	4.66962	1.8115e-05	0.000317662
APOLD1	0.803829	2.96565	0.00168272	0.0149106
SGK1	0.800947	8.63331	6.4201e-07	1.64866e-05
RP11-483I13.3	0.799142	0.439056	0.00638167	0.0435226
PDLIM3	0.795338	4.68133	5.53243e-05	0.000834279
ANKRD42	0.79518	3.18494	2.78158e-05	0.000462238
DECR1	0.795056	6.02431	2.40808e-09	1.05279e-07
TRANK1	0.792268	3.17287	0.00140243	0.0127984
RAP1GAP	0.792188	3.15427	0.00225742	0.0189552
CHRM3	0.790725	4.27348	0.000278072	0.00330562
PAFAH2	0.788911	4.08471	4.37916e-06	9.24854e-05
SNCA	0.788238	6.71091	9.03476e-06	0.000176796
CYFIP2	0.787952	5.05089	0.000329697	0.00380807
ARHGAP39	0.787784	3.40839	3.47198e-05	0.000559394
PRDM13	0.784811	2.31905	0.000242851	0.00295142
POC1B	0.78435	4.63094	3.94091e-06	8.41752e-05
ARMC5	0.783121	3.0977	0.00131474	0.0121661
DDX58	0.781182	4.38041	0.000110549	0.00151766
FGD6	0.780805	2.92207	6.2562e-05	0.000932262
SRD5A3	0.780657	4.45297	0.00075312	0.00763707
SLC35F1	0.779311	3.792	0.00377072	0.0284823
FBXO6	0.775217	2.90412	0.00240879	0.0199101
CES3	0.774038	3.16928	0.0037458	0.028321
ASAP3	0.773987	3.64319	5.87635e-06	0.000120957
NEDD9	0.77258	5.41091	0.00435245	0.0320377
RP11-96K19.2	0.7721	1.31739	0.0051153	0.0366831
MLKL	0.771985	3.7812	1.08961e-06	2.63598e-05
CDK14	0.770325	4.85722	0.00594367	0.0412084
CCNJ	0.770127	3.84992	0.000591832	0.00624908
TRIM5	0.768521	4.35832	2.99197e-06	6.5864e-05
SLC35C1	0.768011	4.98832	4.33088e-06	9.17638e-05
PDGFD	0.766348	4.95245	4.06645e-05	0.000642774
RP11-640M9.1	0.763302	2.48934	0.00695935	0.0465031
UST	0.76284	4.94075	4.06059e-06	8.62671e-05
ALCAM	0.76193	7.59352	1.19227e-06	2.86253e-05
PLCD3	0.761111	5.56532	0.00209255	0.0178542
ZNF319	0.758992	3.01322	0.0042885	0.0316404
NOX4	0.757587	1.22451	0.00514747	0.0368972
SPAG1	0.757309	4.83349	1.02733e-06	2.50827e-05
USP53	0.756295	7.33733	3.22838e-05	0.000524405
OCA2	0.754259	3.84313	0.000437129	0.00484444
CTSS	0.753272	3.24695	0.00399719	0.029866
LIN7A	0.749314	2.91796	0.00141644	0.0129041
SMCO4	0.74915	1.69291	0.00631297	0.0431196
FAM98C	0.749015	3.47309	0.000453319	0.00499942
ARSA	0.747709	5.04832	2.23648e-06	5.07042e-05
ARAP2	0.745603	3.15259	6.52319e-05	0.0009657
ITGA7	0.745114	4.78807	0.00107887	0.010358
SPARC	0.744691	9.0805	2.82858e-05	0.000468088
FAM162A	0.744282	5.86313	6.44335e-07	1.64929e-05
ZHX1	0.743851	5.74644	1.71623e-06	3.97036e-05
SP140L	0.743801	2.81827	0.000205987	0.00258624
PPP1R9A	0.742625	4.04982	0.00124016	0.0116046
DUSP6	0.741617	7.62006	6.26663e-07	1.6171e-05
NMT2	0.741311	3.53326	0.00138087	0.0126454
PCOLCE2	0.739851	4.32652	0.00487666	0.035323
ZNF528	0.736448	2.55571	6.42433e-05	0.000953765
OAF	0.735018	5.58674	4.96345e-05	0.000761798
BTBD8	0.734847	2.29958	0.0042352	0.0313346
NIPAL2	0.731478	5.18449	3.72265e-06	8.02697e-05
TMEM106A	0.730984	2.25038	0.000439604	0.00486847
HEY1	0.729639	6.93108	9.00142e-10	4.25156e-08
PHKA1	0.72829	4.76805	6.89562e-06	0.000139941
KIAA1370	0.727129	3.99155	1.21049e-07	3.74473e-06
STYXL1	0.727054	2.92189	0.000414065	0.00463414
SMPDL3A	0.726171	3.42717	0.000303455	0.00357257
NABP2	0.724158	5.50052	2.6882e-06	5.98341e-05
TRIM14	0.723979	4.94513	0.00602905	0.0417077
HOXD13	0.72292	3.82066	0.00530722	0.0378032
KCNH8	0.722722	2.42925	4.887e-05	0.000751518
SYT6	0.722603	3.28546	4.21357e-05	0.000662239
DLX6	0.721133	2.38542	0.003983	0.029774
ZNF616	0.720435	3.4617	7.82588e-06	0.000155635
LTBP4	0.719009	5.39451	0.00146064	0.0132383
SP110	0.718238	4.40098	4.18249e-05	0.000658494
COQ10A	0.717153	2.95433	0.00029198	0.00344771
LL22NC03-86G7.1	0.717077	2.44355	0.00527383	0.0376499
NMI	0.716815	3.24081	0.00207692	0.0177316
SCN8A	0.71551	2.61385	0.00696832	0.0465435
STK17A	0.715265	5.38221	0.00199649	0.0171545
PTTG1	0.71482	7.15549	4.8448e-09	1.98162e-07
CCPG1	0.714433	3.26986	0.000212369	0.00264544
FAM234B	0.714253	4.29295	5.3694e-06	0.000111022
ODC1	0.712802	5.99126	0.00151362	0.0136639
PTPRB	0.711912	3.6716	3.3576e-05	0.000542066
RAPGEF1	0.710246	6.13392	0.00202817	0.0173984
MYO1D	0.709001	7.8966	1.09736e-05	0.000208813
IFFO2	0.708525	4.46472	0.000811888	0.00812913
FHOD1	0.705967	5.08787	0.000371901	0.00421878
DCDC2	0.705461	2.64514	0.00551712	0.038845
ZBTB7B	0.704198	4.97651	2.91628e-06	6.44587e-05
NR1D1	0.704194	2.9921	0.00210442	0.017922
MAN2A1	0.703596	5.73486	7.72706e-07	1.9434e-05
OBFC1	0.700178	3.5426	1.25289e-05	0.000233646
ARRDC4	0.699793	5.11723	0.00312163	0.0244885
RIDA	0.699776	3.10686	0.00032357	0.00375614
GOLGA7B	0.697971	6.02164	0.00110713	0.0105866
ARFGAP3	0.697285	6.21107	3.61409e-06	7.82479e-05
PLPP6	0.696078	3.22037	0.000156653	0.00204816
HIST3H2A	0.693265	2.48724	0.000818139	0.00818654
ANKS6	0.692763	4.95439	1.29223e-05	0.000240302
TMEM255B	0.688606	5.10972	0.000273138	0.00325427
PIGL	0.68764	2.42331	0.00173511	0.0153149
PLSCR1	0.687331	5.97807	2.38332e-05	0.000404527
MTHFD2L	0.684415	2.83039	0.000536966	0.00575787
MCOLN2	0.683025	3.79163	0.004088	0.0304585
PPOX	0.682784	4.86149	0.000358093	0.00409433
S100A13	0.682446	4.05942	0.000587911	0.00621596
C12orf66	0.682328	3.57785	4.66247e-06	9.78749e-05
NETO2	0.681681	6.18201	0.001289	0.0119768
TP53I3	0.678369	4.09402	0.000263562	0.0031544
PARP9	0.676994	6.79356	1.76589e-05	0.000310695
IFITM2	0.676694	4.8473	2.54869e-05	0.000429382
C3orf62	0.674536	3.02832	0.000743463	0.00756117
PARP14	0.674245	7.11648	9.24567e-07	2.29111e-05
HOXD9	0.67413	3.25753	0.00235711	0.019585
EVA1C	0.673393	3.23189	5.0794e-05	0.000777339
SYT14	0.672189	5.85049	0.000583852	0.00617716
JUNB	0.671917	4.62511	5.61251e-07	1.46257e-05
MICA	0.671693	4.58098	1.01669e-06	2.48611e-05
RP11-67L2.2	0.671617	3.24549	0.00245283	0.0201708
RMDN2	0.6702	3.11602	0.00285453	0.0228334
RP11-798G7.3	0.669363	1.49837	0.00257082	0.02097
CARNMT1	0.668396	5.57516	0.000345907	0.00396644
PRICKLE3	0.666882	3.27815	0.000128787	0.00172386
PITX2	0.664478	2.15668	0.00300062	0.0237387
GNG11	0.66364	6.52507	0.00746928	0.0490432
CCDC24	0.663493	1.90075	0.00476824	0.0346801
RP11-43F13.1	0.660563	2.96407	9.22355e-05	0.00130229
DLG3	0.660403	2.91552	0.000995643	0.0096819
NMRK1	0.660238	2.91811	0.00266845	0.0216063
FNDC3A	0.659937	8.14834	1.06571e-06	2.58607e-05
NR4A1	0.659902	6.08686	0.00343881	0.0264998
PPM1H	0.657508	4.80328	4.32842e-05	0.000674775
ANKRD13B	0.657373	3.68981	0.00175482	0.0154545
GPC1	0.65651	3.99236	0.00213819	0.0181558
ZNF525	0.656186	3.43217	0.000110147	0.00151345
SLU7	0.655342	6.58697	1.34539e-05	0.00024856
QPCT	0.655009	8.19461	0.00026909	0.00320845
ZNF622	0.652824	5.36065	4.89772e-06	0.000102407
HEBP2	0.652036	4.9331	0.00119144	0.0112148
ASF1A	0.651624	4.35036	0.000879316	0.00868373
TGFB1	0.650515	6.7509	0.000730534	0.00746047
SEMA6D	0.650092	3.23341	0.00121129	0.0113746
MESP1	0.649346	2.05328	0.00440133	0.0322628
SERINC5	0.64842	7.64588	8.1827e-05	0.00116885
TBKBP1	0.647666	2.96804	0.00320349	0.0250317
RP1-239B22.5	0.644883	2.46431	0.00222189	0.0186865
IKBKE	0.644686	4.54968	1.84841e-05	0.000323065
STK26	0.640836	5.45554	0.00179531	0.0157761
MAP4K3	0.640576	7.20914	8.62921e-05	0.00122382
CD200	0.639673	5.90087	0.00134822	0.012418
NFKBIZ	0.639378	6.22511	0.00175708	0.0154659
HINT3	0.639357	5.03031	0.000577017	0.00612208
PARP16	0.638216	2.4252	0.00510561	0.0366302
SPR	0.637619	5.65745	2.3034e-05	0.000391903
C21orf59	0.636789	2.47074	0.0053325	0.0379493
BVES	0.635444	5.07614	6.20726e-05	0.000928456
INAFM2	0.634833	4.53364	0.00181029	0.0158813
E2F5	0.634651	3.35991	0.000490747	0.00532898
KIF6	0.633958	2.76577	0.000707587	0.00727293
CA11	0.632464	3.13923	0.00245274	0.0201708
DCLK1	0.632062	6.61476	7.35576e-06	0.000147767
INPP1	0.631979	3.81142	8.97588e-05	0.00127072
SATB1	0.631776	5.04268	8.95973e-06	0.000175761
TRMT1	0.62878	6.21437	4.62894e-07	1.243e-05
ZNF628	0.627091	3.46134	0.00421986	0.0312502
POLR3A	0.626829	5.75176	0.00111303	0.0106237
ANO5	0.624588	4.42457	0.00299285	0.0237008
CCDC126	0.624206	3.06929	0.0072799	0.0479386
LRRC34	0.623553	2.68528	0.00167782	0.0148838
SLC9A3R1	0.623003	5.03985	4.45e-05	0.000691012
BCL2L1	0.6202	5.44412	0.000112509	0.00153791
UTP20	0.619637	6.54636	0.00232375	0.019328
SPATA2	0.61777	3.91458	0.00468239	0.0341164
CENPV	0.617142	4.13403	0.00312877	0.0245324
CDC14A	0.616269	3.2764	0.00183442	0.0160478
ZBTB33	0.616013	6.60096	0.000173778	0.00223128
RSPH3	0.61566	2.53735	0.00506356	0.036389
CH17-118O6.2	0.615395	3.12698	0.00133886	0.0123542
ST3GAL6	0.612881	7.63743	0.00323033	0.0251794
TSSC4	0.611012	4.7844	1.0199e-05	0.000196431
SEC24A	0.608943	5.58301	0.000920756	0.00904148
ZNF219	0.608701	4.20637	0.00181621	0.0159245
NAMPT	0.608498	8.29476	0.000226132	0.0027906
SIRT5	0.606122	4.56295	7.8288e-05	0.00112335
EHD1	0.605619	5.36233	0.000806242	0.00807769
PTPN13	0.605453	4.59832	0.000257746	0.00310116
C2orf47	0.598656	3.63598	0.000648437	0.00674357
SEMA6A	0.595916	5.48323	0.00461128	0.033662
MON1A	0.595659	3.9528	0.000408614	0.00458283
DTWD2	0.59544	4.67675	0.000572484	0.00609345
LAMA3	0.595392	5.40272	0.000904552	0.00892184
MRM1	0.595056	2.72624	0.00506511	0.036389
ANKS1B	0.594457	3.44017	0.0052918	0.0377263
EHD3	0.594348	3.37546	0.000430345	0.00478597
SNRPB2	0.5942	8.12255	0.00125479	0.0117207
DAGLB	0.594117	3.18954	0.00156675	0.0140636
TGIF1	0.593672	5.04336	7.12848e-05	0.00103636
ZNF570	0.593644	2.97484	0.00311736	0.0244671
CCDC71L	0.593133	5.12283	0.000484099	0.00527654
ZNHIT2	0.593102	2.23775	0.00464088	0.0338469
IFI35	0.591551	5.05026	0.000625584	0.00654451
NR6A1	0.590468	2.68223	0.00528952	0.0377263
FCHSD2	0.588923	4.74037	0.000248444	0.00300977
SPRY1	0.58674	5.44376	0.00114432	0.0108567
TRMT44	0.586605	2.96402	0.00109198	0.0104648
CADPS	0.585258	4.29281	0.00102219	0.00989154
LGALS3BP	0.585166	9.169	3.29837e-05	0.00053359
KRR1	0.584966	6.24519	0.000282056	0.00334297
ZFAND2A	0.581604	2.76357	0.00382757	0.0287611
MBNL3	0.58013	4.75698	0.000693172	0.0071344
ITPR2	0.57948	5.17488	4.04739e-05	0.0006404
N4BP2	0.576444	4.58046	0.00301504	0.0238066
HORMAD1	0.575776	3.7554	0.00219249	0.0185079
SEMA4B	0.575414	3.6918	0.000314891	0.0036745
MCTP1	0.574485	5.14609	0.00439546	0.0322425
FAM214B	0.573968	4.73816	9.50143e-05	0.00133118
FAM221A	0.572151	2.16478	0.00751072	0.0492338
NCOA1	0.571789	5.39903	1.9749e-05	0.000341413
DDX60L	0.568369	4.95318	0.00336452	0.0260154
ERO1B	0.566801	5.15048	0.000218465	0.00271499
COL19A1	0.565543	6.57735	0.00028109	0.00333407
PLK3	0.564502	4.18994	0.000553296	0.00591699
MYO18A	0.56359	5.58067	0.000380574	0.00430485
EEA1	0.56304	6.70859	0.000328023	0.00379672
MRAS	0.562812	5.36349	0.000189031	0.00239994
CD55	0.561148	6.90857	3.30697e-06	7.21892e-05
RNF123	0.560285	5.84625	6.63388e-05	0.000975715
RTP4	0.558219	3.99414	0.000115832	0.00157926
CACHD1	0.558031	4.14486	0.00569011	0.0399
CSGALNACT1	0.556522	4.50563	0.00036188	0.00412278
NSMAF	0.556168	6.83102	4.61738e-07	1.242e-05
RANBP10	0.555896	4.84591	0.000134333	0.00178698
ST8SIA4	0.555593	2.6851	0.00388629	0.0291609
HEATR5A	0.555481	5.69833	5.12612e-05	0.000782226
RSAD1	0.553406	6.39224	3.14416e-06	6.89196e-05
SLITRK2	0.550644	3.63576	0.00153475	0.013831
TMBIM1	0.550102	6.24783	0.000361499	0.0041214
ERAP1	0.54799	5.48169	9.38347e-05	0.001319
FOXO4	0.547324	3.53001	0.00254319	0.0207999
TMEM206	0.545876	5.25363	4.26176e-05	0.00066569
YBEY	0.545409	2.61161	0.00509338	0.036559
TOMM40L	0.545052	5.05069	0.0011937	0.0112294
PHLDA1	0.544252	8.96302	0.00241084	0.0199167
KAZALD1	0.543808	3.64381	0.000575256	0.00611065
PTP4A1	0.543604	8.27286	0.00516026	0.0369555
UBALD1	0.542532	3.60835	0.000826315	0.00824755
GCLM	0.54144	5.82588	0.00504704	0.0363468
RUSC2	0.538062	4.67037	3.50588e-05	0.000563712
FOSL2	0.537436	4.88003	0.0025884	0.021079
ICA1	0.535562	3.56427	0.00127703	0.0119004
CNST	0.53508	6.67556	0.000235656	0.00288569
CEP170	0.535012	6.03962	0.00700772	0.0466692
ZSWIM4	0.534929	3.49096	0.006464	0.043933
MFSD6	0.53446	5.63081	0.000235597	0.00288569
PUS3	0.533847	4.06192	0.00762912	0.0498043
BTG1	0.53163	6.09871	0.000313778	0.00367231
DYNLT3	0.530183	5.46231	5.60038e-06	0.000115576
AP000525.9	0.530074	4.47003	0.000234388	0.00287683
LAP3	0.528444	6.60351	0.000832469	0.00829334
GRN	0.527476	8.739	4.98872e-05	0.000764199
DPH2	0.525095	5.10136	0.00159864	0.014261
YRDC	0.524593	4.7338	0.000493919	0.00535782
SLFN5	0.524276	7.97086	0.00100816	0.00978562
CSNK1G1	0.520289	4.47977	0.00269219	0.0217209
FZD8	0.519066	4.39035	0.000864991	0.008585
EDEM3	0.517546	7.6031	4.23667e-05	0.000663732
DNAJB4	0.515358	3.73353	0.00157295	0.0141033
FASTKD2	0.515255	6.46368	0.00216082	0.0183132
FDX1	0.514716	4.97158	0.00255195	0.0208438
DFFB	0.51425	3.20334	0.00418168	0.0309964
ZBTB45	0.513627	3.9834	0.00613937	0.0422514
BRAP	0.513231	4.96695	0.000265438	0.00316968
IDH1	0.512278	7.44993	0.00322929	0.0251794
FGD4	0.511232	5.65944	0.00758914	0.0496454
PPM1L	0.510452	4.83737	0.00534114	0.0379937
PARP10	0.510277	6.03819	0.00361719	0.0275323
SUPV3L1	0.510135	5.29151	7.54248e-05	0.0010862
MRPS12	0.510099	3.83769	0.00501094	0.0361635
LIAS	0.508615	3.75406	0.000879226	0.00868373
MET	0.508433	6.09945	0.00320687	0.0250458
RUNX3	0.507908	6.88579	0.00709553	0.0470958
LSG1	0.506756	6.19454	4.24706e-05	0.000664048
ABHD8	0.506308	3.14433	0.00717644	0.0474147
DIEXF	0.502093	6.53921	0.000790968	0.00793969

## Sheet: down (737)
	logFC	logCPM	PValue	FDR
CST1	-2.81041	2.45402	3.64722e-11	2.27879e-09
RP11-356B19.11	-2.53642	-1.23849	9.25711e-07	2.29111e-05
FAM69C	-2.51792	1.60682	5.55558e-17	1.07521e-14
PMP2	-2.42633	1.43612	5.5883e-10	2.75423e-08
TCF15	-2.37896	-0.431931	1.17367e-05	0.000221739
ITIH6	-2.33683	2.24312	0.000161452	0.00209472
SLC29A4	-2.22971	0.908194	3.46863e-08	1.1915e-06
STON1	-2.20248	4.73259	1.89526e-35	6.01555e-32
MGP	-2.16522	0.810851	1.99065e-05	0.000343387
FBLN7	-2.07768	-0.910676	0.00113383	0.0107748
TOX3	-2.0773	0.712662	1.55006e-05	0.00027859
SCRG1	-2.04243	-0.159255	0.00225975	0.0189647
FLNC	-2.013	3.43057	1.66625e-19	4.98931e-17
FNDC4	-2.00832	2.68398	5.05316e-07	1.32771e-05
SFTPC	-1.98755	2.64501	4.47371e-07	1.2095e-05
HLA-DPA1	-1.97656	0.487538	0.000110994	0.00152245
C1QTNF2	-1.94412	0.419712	2.44914e-05	0.000414811
RP11-597K23.2	-1.93346	-1.00849	0.00625574	0.0427925
RP11-838N2.4	-1.92095	-0.118266	0.000404033	0.00453786
CNTFR	-1.92051	-0.146682	0.00195503	0.0168989
RP11-400K9.4	-1.86124	-0.495509	0.000158084	0.00206145
AC002511.1	-1.85323	7.64206	3.15623e-05	0.000514646
KDR	-1.83735	3.76118	5.02593e-14	5.77981e-12
RN7SL491P	-1.83587	0.658981	0.00287833	0.022989
TMEM59L	-1.83449	-0.344676	0.000129297	0.00172868
UNC13C	-1.81859	1.54538	1.85065e-08	6.71764e-07
H19	-1.81528	2.27524	3.72855e-05	0.000595293
RP11-34A14.3	-1.78469	0.70133	0.00424865	0.0313902
SEMA3E	-1.76817	0.119751	0.000366244	0.00416353
LOXL4	-1.74083	7.29016	1.6421e-06	3.82113e-05
RP11-167P23.2	-1.72942	0.0596396	0.000822215	0.0082118
LGI3	-1.72048	5.38386	7.28266e-22	3.30217e-19
PNMA3	-1.70738	0.636871	5.99256e-06	0.000122934
RP11-72M10.6	-1.69745	0.615424	6.2741e-06	0.000128312
AC009120.5	-1.69678	-0.930316	0.00121871	0.0114375
GRAMD2	-1.69052	-1.16031	0.000922999	0.00905315
KIAA1755	-1.66023	-0.677628	0.000579049	0.00613862
C1QL1	-1.65186	3.4161	2.49443e-14	3.14474e-12
RP11-517I3.2	-1.64245	-0.988257	0.00119045	0.0112122
ARHGAP33	-1.64112	3.12528	0.00147982	0.0133969
ENPP2	-1.64084	0.575142	4.65782e-06	9.78749e-05
PDZD4	-1.63404	3.08536	4.63651e-16	8.17571e-14
PTPRC	-1.63173	-0.554929	0.00760361	0.0496786
RAPGEF4	-1.63106	1.03246	1.24724e-05	0.000232867
SLC10A4	-1.63096	0.712616	3.02481e-05	0.000494883
ZBTB8B	-1.62803	0.348118	0.000504437	0.00544956
GZMM	-1.62696	-0.161483	0.00638478	0.0435251
DCHS1	-1.62589	2.35752	7.04587e-06	0.000142625
ANKRD33B	-1.61507	1.93395	4.40737e-08	1.49455e-06
MAT1A	-1.59986	-1.07091	0.00351293	0.0269195
KCNJ10	-1.5984	2.77337	0.00195669	0.016904
GSTM3	-1.58877	1.16909	3.02837e-09	1.29893e-07
XKR5	-1.58118	1.17399	4.33795e-05	0.000674934
CNTN6	-1.58118	1.31352	0.00688065	0.0460833
KRT27	-1.57802	0.741398	0.000619729	0.0065004
LHX6	-1.57608	1.00561	0.0054309	0.0384084
PYROXD2	-1.56206	3.54677	8.24124e-07	2.05966e-05
AC010468.1	-1.5492	-0.889393	0.00700689	0.0466692
BCHE	-1.54035	6.70577	5.74022e-20	2.05154e-17
GRTP1	-1.53248	1.43526	1.8627e-08	6.73374e-07
CSPG5	-1.52733	0.898251	1.02397e-05	0.000196736
CX3CL1	-1.5258	3.12313	6.45834e-11	3.8244e-09
SEL1L3	-1.52536	2.98798	1.47218e-07	4.45869e-06
LAMP3	-1.52023	1.02591	5.79919e-07	1.50627e-05
PALLD	-1.51936	5.36716	1.27699e-08	4.79099e-07
APLP1	-1.50147	2.57915	0.00418469	0.0310042
C2CD4C	-1.49503	-0.362579	0.000736617	0.00750328
SHC2	-1.49005	2.10472	0.000567638	0.00605404
MAP7D2	-1.48547	1.30705	0.000621318	0.00650846
TMEM240	-1.48425	-0.931373	0.00466584	0.0340132
NACAD	-1.47936	0.031605	0.00158877	0.014205
FAM167B	-1.47912	3.43349	1.60466e-07	4.81397e-06
EXPH5	-1.4717	1.08255	3.57974e-06	7.761e-05
ITGA2B	-1.47006	1.95495	6.96313e-09	2.76955e-07
ETNK2	-1.46628	3.88538	3.58203e-09	1.51188e-07
MIR4534	-1.46283	-0.60849	0.000453231	0.00499942
ITIH5	-1.45681	8.20918	4.54835e-13	4.42836e-11
RIPOR2	-1.4554	4.4261	1.07613e-18	2.8946e-16
RCN3	-1.45419	3.96111	8.11363e-11	4.6823e-09
MIR193BHG	-1.45287	-0.5398	0.00126596	0.0118111
SLC2A4RG	-1.45203	4.56001	6.28668e-11	3.73669e-09
RP11-82O19.2	-1.43659	-0.927662	0.00493013	0.0356452
ENPP1	-1.43363	3.67403	1.40667e-12	1.23336e-10
RP11-379B18.5	-1.42602	0.16686	0.00092124	0.00904148
FGF14	-1.42334	0.783016	0.0037986	0.0285841
CNIH2	-1.42057	3.31745	4.04772e-10	2.05889e-08
TP53TG1	-1.41238	0.269295	0.000232599	0.00285708
RP11-27G22.1	-1.40559	0.908877	9.49339e-05	0.00133118
RP11-1102P22.1	-1.40355	-0.357142	0.00325377	0.0253124
NMNAT2	-1.39418	-0.353213	0.000877207	0.0086791
CPM	-1.39336	3.81576	8.76598e-20	2.8241e-17
TCAF2	-1.39033	2.12134	1.87278e-08	6.75478e-07
COL8A2	-1.38107	2.1911	1.76197e-06	4.05254e-05
C1orf233	-1.37881	3.43115	1.2371e-12	1.10297e-10
PLXND1	-1.36833	4.96621	0.000250041	0.0030222
NBPF17P	-1.36731	0.840589	8.27751e-06	0.000163592
FHL1	-1.36517	3.58483	1.284e-12	1.13839e-10
LRRN4CL	-1.36276	4.45857	2.46624e-05	0.000416819
NFATC2	-1.36114	8.7151	4.07145e-17	8.50183e-15
XYLT1	-1.35863	6.82723	2.65432e-12	2.20545e-10
EFNB3	-1.35719	3.10471	0.00114451	0.0108567
TMSB15A	-1.34204	1.32866	1.59015e-05	0.000284135
COL6A2	-1.34018	4.73985	0.000103352	0.00143347
FBLN2	-1.33945	2.00007	1.96807e-06	4.50697e-05
RP1-253P7.4	-1.33671	0.178043	0.00136922	0.0125677
FAM114A1	-1.33287	5.04642	2.05327e-14	2.67093e-12
NUPR1	-1.31421	4.06453	7.02338e-05	0.00102446
DEPDC7	-1.30564	1.82778	2.30177e-07	6.6903e-06
TMEM45A	-1.30175	0.628656	0.00171693	0.0151629
MMP2	-1.29315	2.63179	0.00298552	0.0236664
RBPMS2	-1.29155	2.24633	3.15231e-07	8.83871e-06
CLDN23	-1.29034	-0.582394	0.00280268	0.0224525
MIA	-1.28355	-0.339345	0.00158565	0.0141851
FAM64A	-1.27597	5.13947	3.23898e-09	1.38552e-07
ATP2A3	-1.2692	2.14219	0.000259794	0.0031187
TEX19	-1.26711	-0.396773	0.00545678	0.0385227
STAP2	-1.26489	0.112078	0.00069321	0.0071344
MXD3	-1.25418	3.72665	1.38068e-05	0.000253898
CAMKK1	-1.25045	2.33168	8.62274e-07	2.14487e-05
CDKN2C	-1.2504	5.6792	8.06396e-10	3.83159e-08
GARNL3	-1.24801	1.46921	0.000197166	0.00248928
PRSS23	-1.24307	6.22102	4.65285e-18	1.1188e-15
MS4A7	-1.24121	0.0780174	0.0037832	0.0285223
AMOT	-1.23861	5.37361	1.65236e-11	1.1303e-09
COL9A3	-1.22956	8.3584	2.68552e-05	0.000449096
MATN3	-1.22387	2.29984	0.000145976	0.00192732
TSPAN15	-1.22018	3.07478	7.35685e-05	0.00106333
EPB41L1	-1.2133	3.89222	5.44779e-11	3.29986e-09
IL11RA	-1.21126	3.06223	1.00454e-05	0.000193943
AC013402.2	-1.2107	-0.281517	0.00658454	0.0445615
PNMA6A	-1.20853	0.523011	0.000734874	0.00749034
YBX2	-1.20586	0.817087	0.000443862	0.00490536
SESN3	-1.20506	6.37403	5.3513e-17	1.04846e-14
GPC2	-1.20261	0.090707	0.0055666	0.0391413
ARHGEF19	-1.20086	1.20372	2.75733e-05	0.00045917
GPR137C	-1.19858	2.1365	1.61636e-07	4.83992e-06
GNG4	-1.17837	3.5387	2.38861e-05	0.000404991
MDFI	-1.17768	0.792361	0.0001049	0.00144762
CTNNAL1	-1.17101	5.05286	4.4509e-18	1.0867e-15
CDC42EP5	-1.16647	-0.413444	0.00536758	0.0381305
LRRK2	-1.16584	6.25513	4.10215e-08	1.39702e-06
MAP1LC3A	-1.1657	1.21572	1.53979e-05	0.000277373
MFGE8	-1.16066	7.45775	3.13072e-20	1.18297e-17
KCNN1	-1.15748	1.01089	0.000281095	0.00333407
PAOX	-1.15194	0.402212	0.000504004	0.0054486
RBMS3	-1.15025	3.38947	1.80331e-07	5.32934e-06
RAB40B	-1.14991	2.8545	2.41381e-10	1.29855e-08
CTD-2023N9.1	-1.14896	4.13267	1.4912e-06	3.52688e-05
TIAM1	-1.14679	3.57354	0.000933999	0.00914409
PKNOX2	-1.14577	4.16246	8.47384e-12	6.19723e-10
AGT	-1.14539	2.53073	1.65786e-05	0.000294628
WI2-1896O14.1	-1.14505	2.74921	8.56434e-06	0.000168421
COL16A1	-1.14448	5.43857	0.00192781	0.0167442
FCHO1	-1.14371	0.0140559	0.00216011	0.0183132
CTD-2292M16.8	-1.13857	1.43529	0.00245303	0.0201708
FAM46B	-1.13831	0.150468	0.00327762	0.0254481
LDLRAD4	-1.13421	2.77478	8.65585e-08	2.74737e-06
DPYSL4	-1.13384	0.147302	0.0012097	0.0113664
WNK4	-1.13339	4.49697	0.000654126	0.00679829
RP11-946P6.4	-1.12771	0.0170791	0.00239124	0.0198167
GS1-358P8.4	-1.12663	3.96321	2.73049e-07	7.86439e-06
ARSE	-1.12175	1.86803	2.4022e-06	5.41518e-05
KIF5C	-1.12058	3.11503	0.000468144	0.00513084
NEURL1B	-1.11885	4.30401	3.673e-06	7.94149e-05
TMEM8B	-1.11871	1.41699	0.00194655	0.0168516
RP11-715J22.6	-1.11475	0.932245	0.00102648	0.009921
RLBP1	-1.11392	3.96329	4.24352e-05	0.000664048
ANXA6	-1.11203	6.23106	9.5212e-20	2.96277e-17
SNAI2	-1.10889	6.03278	8.29228e-10	3.92831e-08
CDKL5	-1.10551	2.72649	4.01377e-05	0.000635714
ACACB	-1.10388	2.09511	2.7908e-05	0.000463284
RP11-76I7.1	-1.10265	3.92038	0.00162869	0.0144884
ARHGAP31	-1.09928	6.34377	1.92224e-16	3.50644e-14
SNTA1	-1.09869	4.32564	2.12277e-11	1.38715e-09
AMPH	-1.09858	3.53647	5.47648e-05	0.000826943
S100B	-1.09835	5.467	0.000253866	0.00306376
ABLIM1	-1.09771	5.14507	2.72761e-11	1.73149e-09
ST8SIA1	-1.09606	5.44922	5.12761e-12	3.98898e-10
RAB4B	-1.09479	1.94168	0.0020196	0.0173343
GPR12	-1.09398	0.752798	0.00754078	0.0493901
BCYRN1	-1.09172	1.61966	4.56118e-05	0.000706204
CARD10	-1.08957	2.66472	5.0853e-05	0.000777493
MEIS3	-1.08695	1.43491	0.000104552	0.00144408
FCGRT	-1.08681	1.61175	0.00248555	0.0203854
L1CAM	-1.08627	4.89718	1.47692e-06	3.49833e-05
HPSE	-1.08521	3.00494	1.99172e-06	4.548e-05
RIN2	-1.08421	0.737179	0.000177131	0.00226882
CTB-50L17.8	-1.0834	0.356976	0.00196697	0.0169535
SUSD5	-1.08003	5.88045	1.05819e-05	0.000202088
HDAC11	-1.07888	3.20878	1.12316e-06	2.7089e-05
EMP3	-1.07751	6.89514	1.38323e-09	6.25408e-08
STMN1	-1.07389	8.30716	1.63102e-14	2.15702e-12
FAM129A	-1.06582	8.54247	6.29103e-07	1.62076e-05
SMPD3	-1.06415	0.668788	0.000418946	0.00467887
FAM46C	-1.06197	3.37962	0.000121972	0.0016489
TLX2	-1.05781	1.18337	0.00212657	0.0180861
ALDH1A3	-1.05573	8.75302	1.62717e-08	5.96379e-07
TSC22D3	-1.05477	4.39939	4.66074e-05	0.000719514
GYG2	-1.05339	6.94665	1.31076e-11	9.04424e-10
PLPP2	-1.05314	5.51274	0.000123773	0.00166605
KANK2	-1.05217	6.15566	1.25492e-07	3.86711e-06
PLSCR4	-1.05039	2.82082	0.00012004	0.00162824
TMEM47	-1.04813	3.12953	5.96769e-08	1.97719e-06
ASB9	-1.04387	4.45031	0.000106196	0.00146424
CCDC102A	-1.03861	2.49975	9.5687e-06	0.000186171
CAP2	-1.03608	6.44325	5.47046e-18	1.27671e-15
OLFML3	-1.0345	4.40766	1.14926e-10	6.51386e-09
APOD	-1.03351	4.83824	2.70727e-11	1.72663e-09
GFPT2	-1.025	4.50158	3.4405e-06	7.47956e-05
AKAP12	-1.02226	7.39252	4.63308e-13	4.48335e-11
MORC4	-1.01904	4.75099	9.26244e-09	3.58524e-07
IDH2	-1.01655	5.78719	1.51058e-12	1.30999e-10
ARHGAP20	-1.00964	2.9556	2.65708e-05	0.000445749
RARB	-1.00794	4.0719	2.01672e-08	7.20841e-07
CASKIN1	-1.00623	1.99256	0.000143047	0.00189338
NAALADL2	-1.00557	2.88558	0.000262777	0.00314976
MICALL2	-1.0039	2.91659	0.000460302	0.0050583
PAGE1	-0.995696	2.45623	0.00013036	0.00173996
GNAO1	-0.993045	4.56173	2.38915e-08	8.46336e-07
NKX3-2	-0.992495	0.0106056	0.00603145	0.0417077
LDLRAP1	-0.991633	4.5495	1.07702e-13	1.17071e-11
BMPR1B	-0.991551	4.09817	8.13533e-07	2.0364e-05
CSRNP3	-0.987517	2.03006	2.30401e-05	0.000391903
ROPN1	-0.986992	4.3927	0.0032694	0.0253967
ABCA5	-0.982795	5.96718	0.00103932	0.0100164
NRBP2	-0.982471	5.47277	1.51928e-06	3.5773e-05
CADM4	-0.98004	5.46106	3.9182e-14	4.67533e-12
CEP112	-0.979609	2.57671	3.30445e-05	0.000534029
CLCN4	-0.975636	0.965678	0.00123118	0.0115341
VAMP5	-0.974857	5.0209	0.00134031	0.0123595
CBX7	-0.972159	3.42536	0.000432922	0.00480453
STXBP6	-0.969654	5.37495	2.28112e-13	2.33557e-11
TMEM106C	-0.961985	7.40673	7.36944e-14	8.23613e-12
RP11-477J21.7	-0.958271	2.44775	0.00624108	0.0427327
CRNDE	-0.957399	4.39697	1.49233e-08	5.50773e-07
SRRM3	-0.955989	3.5298	1.17617e-05	0.000221948
ARID5A	-0.954512	2.88318	7.17742e-05	0.00104214
MPP1	-0.953035	3.55247	4.63045e-09	1.90871e-07
E2F8	-0.951521	4.09066	6.6278e-05	0.000975715
ZBTB46	-0.944226	1.69806	0.000335031	0.00386529
ADAM12	-0.941383	2.20113	0.00247302	0.0203036
TSPAN11	-0.940878	1.85292	0.00610289	0.0420916
PDK1	-0.93735	4.15199	2.87634e-05	0.000473522
SCML4	-0.935676	4.63156	2.93505e-07	8.28813e-06
ZNF367	-0.93426	5.5629	2.89781e-08	1.01744e-06
APH1B	-0.932715	1.09128	0.000643785	0.00670839
HSPB11	-0.931688	4.28965	1.1214e-08	4.26776e-07
CYTL1	-0.931591	3.48095	3.955e-06	8.42494e-05
SOX6	-0.930723	5.5093	2.0147e-11	1.33779e-09
CACNB4	-0.929704	0.972286	0.0025751	0.0209896
NINL	-0.929685	2.99144	3.47002e-06	7.53341e-05
EPHA3	-0.928123	4.66567	1.23367e-05	0.000230876
SLC44A2	-0.9269	6.06371	1.09554e-11	7.79653e-10
RBPMS	-0.92668	4.7241	5.2603e-09	2.13506e-07
RP11-248J18.3	-0.926314	0.911131	0.00344147	0.0264998
CRYL1	-0.926035	6.3193	8.617e-05	0.00122318
DUSP15	-0.925092	2.80895	0.00673345	0.045318
LINC00654	-0.920904	1.27778	0.00353743	0.027068
XXbac-B562F10.11	-0.920508	0.22814	0.00675815	0.0454072
LCAT	-0.919607	1.10293	0.00415879	0.0308699
LAMA4	-0.916763	6.99337	1.42276e-07	4.34942e-06
INTS6L	-0.916694	2.64487	8.53285e-07	2.12585e-05
CAND2	-0.915172	0.317716	0.00742996	0.0488457
ADM2	-0.913646	3.52883	0.00263393	0.0213594
ALDOC	-0.91296	3.68788	2.06307e-05	0.000353957
DPYSL2	-0.905625	7.12811	0.00055758	0.00595878
RGS3	-0.904119	3.18759	0.000935127	0.00914949
GNG2	-0.903901	5.66242	3.67263e-14	4.44921e-12
ATRNL1	-0.902068	3.34841	0.000621017	0.00650846
TGFBR2	-0.899318	6.8063	4.88721e-17	9.94359e-15
HRH2	-0.898543	3.78537	1.48729e-05	0.000269752
C21orf58	-0.898081	3.71248	0.000524989	0.0056447
RP11-480I12.9	-0.897041	0.819704	0.00693657	0.0463704
CPVL	-0.895476	1.35184	0.00207707	0.0177316
LINC00511	-0.895045	5.72467	1.10211e-08	4.20445e-07
HSD17B8	-0.894535	2.89709	0.00216193	0.0183132
SORBS2	-0.893869	4.59767	1.29324e-07	3.97747e-06
EVA1B	-0.892737	1.28676	0.00622681	0.0426866
PLCB1	-0.890912	3.56129	4.98761e-05	0.000764199
RPL10	-0.886925	9.08564	3.84815e-08	1.31617e-06
CUBN	-0.884935	3.34025	0.000609612	0.00641122
CCNG2	-0.884062	4.8908	0.00115836	0.0109489
PABPC5	-0.882675	1.18287	0.00111056	0.0106108
NFIB	-0.881804	5.37061	1.06431e-09	4.95326e-08
AC011247.2	-0.880888	2.87896	0.00021998	0.00272954
P2RX7	-0.877124	4.7872	0.000262582	0.00314976
FSTL3	-0.876612	3.68525	1.50256e-06	3.54845e-05
FBXL2	-0.873991	3.26486	7.90044e-06	0.000156921
C6orf48	-0.872835	6.55697	6.10769e-08	2.01098e-06
LAD1	-0.8725	3.27577	4.91213e-06	0.000102573
GRAMD3	-0.872213	3.35565	0.00116635	0.0110171
WTIP	-0.870939	3.55187	0.00480283	0.0349157
SEMA4F	-0.868747	5.70744	6.16689e-07	1.59655e-05
DDR2	-0.86435	7.24189	0.00023137	0.00284418
LGALSL	-0.861761	4.19133	1.22653e-05	0.000229812
C12orf75	-0.861503	3.96864	0.000405462	0.00455069
NOTCH3	-0.860438	3.22047	0.00198112	0.0170316
ACSF2	-0.858858	1.54733	0.0016843	0.0149162
MBOAT2	-0.857982	5.86638	8.78706e-09	3.42631e-07
COL4A3BP	-0.857191	7.85718	2.61535e-10	1.3975e-08
MAPRE3	-0.856922	3.04871	6.37173e-05	0.000948587
SLC25A1	-0.851025	5.99906	1.05714e-08	4.05238e-07
SYNM	-0.848024	7.89942	1.06077e-14	1.42665e-12
CORO1A	-0.847702	1.55674	0.00134251	0.0123726
SOBP	-0.845392	4.17593	1.95207e-07	5.72632e-06
IL17RD	-0.844147	5.41512	0.000182882	0.00233119
FAM43A	-0.843167	5.03355	2.61545e-06	5.84608e-05
RP11-145A3.1	-0.840919	1.60276	0.00076279	0.00771541
STK32A	-0.837892	4.81957	0.00155036	0.0139559
CTA-390C10.10	-0.837622	1.24008	0.00603442	0.04171
DGAT2	-0.83625	3.65101	7.33263e-06	0.000147489
EVI5L	-0.835691	2.91059	0.000766252	0.00774549
SMAD9	-0.83271	4.37519	1.62461e-05	0.000289367
ARHGEF9	-0.830411	3.45709	3.28907e-07	9.18971e-06
TBC1D4	-0.830165	9.87414	1.11756e-11	7.91769e-10
EIF4E3	-0.829898	1.64037	0.00032378	0.00375614
GAS7	-0.829427	8.44589	4.23284e-05	0.000663732
GNG7	-0.826068	4.86481	0.000360935	0.00411793
NEK6	-0.824174	5.31543	5.41018e-08	1.81138e-06
FSTL1	-0.823487	5.40142	5.25302e-05	0.00079852
GLI3	-0.819278	4.87741	3.14696e-07	8.83871e-06
RP11-556O5.3	-0.819226	1.85671	0.000869339	0.00861127
SGCD	-0.817178	5.96516	1.96982e-08	7.08866e-07
EGF	-0.816679	3.77075	1.36589e-05	0.000251761
ALK	-0.815834	1.04428	0.00486417	0.0352486
B4GALNT4	-0.814511	3.30651	0.00404239	0.0301754
MYH10	-0.814135	8.3981	0.000218208	0.00271499
RNF150	-0.811875	4.76988	4.59294e-05	0.000709736
CNN2	-0.810335	4.82634	9.09949e-05	0.00128707
LUM	-0.810289	5.33482	0.00455256	0.0332485
PGF	-0.808164	3.66651	7.3122e-05	0.00105784
MKL2	-0.808125	4.95518	1.71066e-06	3.96902e-05
MIR600HG	-0.806872	1.38691	0.00236327	0.0196259
PELI3	-0.805867	4.15791	4.41919e-07	1.1968e-05
KIRREL	-0.804819	8.05731	8.13291e-05	0.00116383
CD302	-0.804236	1.91308	0.000218398	0.00271499
USP44	-0.802535	1.88437	0.0039755	0.0297319
GREB1	-0.798958	5.31534	0.000209977	0.00262436
AC068831.18	-0.798938	3.19553	0.00244913	0.0201701
RPSAP58	-0.798349	2.5464	0.00388021	0.0291291
RPSA	-0.797673	10.8267	1.01097e-05	0.000194946
IQGAP3	-0.796652	6.78055	0.00187939	0.0163879
IRX6	-0.796232	1.80418	0.00180838	0.0158801
TIMP2	-0.79594	8.80446	8.55472e-12	6.20638e-10
MAGED2	-0.795042	6.91063	2.8647e-05	0.000472587
NRM	-0.794095	3.02606	0.000749927	0.00760956
MCC	-0.79265	7.04311	1.05111e-11	7.51403e-10
BNIP3	-0.79146	5.04679	2.30065e-08	8.17794e-07
AP000347.2	-0.791122	1.45422	0.00345356	0.0265671
CYLD	-0.790949	4.13538	5.01385e-07	1.32448e-05
SNAPIN	-0.790805	4.92652	4.74639e-09	1.95143e-07
FZD2	-0.789225	1.75149	0.00148651	0.0134421
MSRA	-0.788784	2.89829	0.00231712	0.0192931
AIG1	-0.788203	2.86835	0.00025474	0.00306964
SPC24	-0.786169	5.14434	2.12452e-06	4.83732e-05
SLC25A23	-0.784704	5.78043	7.4404e-05	0.00107442
TMCC2	-0.782515	6.60016	0.00182223	0.0159596
FOXRED2	-0.781604	7.47721	6.8461e-06	0.000139113
PGAP1	-0.777869	5.45713	2.79124e-09	1.207e-07
C8orf48	-0.777855	1.04181	0.00504236	0.0363407
RECK	-0.777317	3.4025	3.44805e-05	0.000556104
DHFR	-0.776921	6.93206	1.31607e-08	4.89133e-07
INSR	-0.77663	4.87319	1.56621e-05	0.00028065
PCDH7	-0.776334	7.52293	1.29006e-08	4.81722e-07
LRRC75A-AS1	-0.768289	7.99434	7.44212e-06	0.000149124
CDCA3	-0.766813	4.89831	0.000159506	0.00207829
PLP1	-0.766768	8.0074	4.25495e-07	1.15429e-05
RAC3	-0.764894	4.77181	0.000247754	0.00300371
NEAT1	-0.762643	9.75195	0.00704266	0.0468232
FZD7	-0.760136	6.32253	1.32288e-06	3.14754e-05
CTC-429P9.5	-0.759275	0.988208	0.00345876	0.0265943
TCF19	-0.759257	4.85568	7.61335e-09	3.01306e-07
KIF15	-0.758264	5.62405	7.45929e-06	0.00014921
DISP1	-0.758199	2.37601	0.00323834	0.0252295
KREMEN1	-0.758151	5.63329	1.72823e-08	6.31959e-07
ROGDI	-0.757829	3.00018	0.000335138	0.00386529
CTC-429P9.3	-0.757783	1.98088	0.00664408	0.0448878
VWA1	-0.75745	4.81305	0.000567329	0.00605404
SNHG6	-0.755926	6.16098	0.000314078	0.00367312
FAM81A	-0.753929	4.62591	0.000124121	0.00166791
AKAP6	-0.752314	5.70663	8.33487e-05	0.00118845
THEM4	-0.752232	7.23816	2.75837e-06	6.12243e-05
PLCB4	-0.749781	5.98749	1.24454e-06	2.97004e-05
FAM110A	-0.749609	2.73993	0.000746653	0.00758603
SMARCA1	-0.748735	5.32598	7.07144e-05	0.00102958
CDCA7	-0.748002	5.08152	1.09454e-05	0.000208527
ADAM9	-0.74739	7.11743	0.00539427	0.0382412
RDM1	-0.747019	1.45567	0.00594979	0.0412328
PARD6G	-0.744405	4.76378	1.1767e-08	4.46752e-07
UNG	-0.743191	5.69828	0.000946398	0.00924836
CCNE2	-0.740844	5.03506	0.00227378	0.0190623
RFX2	-0.739489	2.7591	0.00027544	0.00327679
HADH	-0.735988	5.78309	6.06838e-09	2.43811e-07
SEPN1	-0.729613	6.72392	4.21643e-06	8.94582e-05
RP11-166O4.3	-0.72943	3.69824	1.41814e-05	0.000258689
GINS4	-0.728818	4.34264	5.32291e-05	0.000805675
DKK3	-0.72834	3.48601	0.00354146	0.0270858
TMCO3	-0.728243	6.75035	0.000425597	0.00473981
NAT14	-0.727799	4.83401	0.0001481	0.00195212
BNIP3L	-0.727542	6.87426	7.61095e-06	0.000151932
PMM1	-0.7269	4.06121	0.00262349	0.0213074
PREX1	-0.725045	3.7829	0.000238238	0.00291057
ESRP1	-0.724507	4.30137	0.000459276	0.00505108
SPIRE2	-0.723662	4.02784	5.18031e-05	0.000788222
RGS9	-0.723579	1.91838	0.00379796	0.0285841
CD40	-0.723279	2.72353	0.00572563	0.0400996
MTMR11	-0.7221	4.16871	0.000153573	0.00201521
RP11-1055B8.3	-0.721929	5.34776	0.00277615	0.0223415
RHNO1	-0.721196	5.01961	1.53954e-08	5.66881e-07
MYO1C	-0.718153	8.19634	2.79646e-07	8.0108e-06
SNN	-0.717798	4.64971	3.9993e-05	0.000634055
LPCAT2	-0.717724	6.64577	6.80628e-07	1.73659e-05
JPH4	-0.717564	2.30484	0.00506169	0.036389
ID4	-0.716851	5.21172	0.000242883	0.00295142
CHAF1B	-0.715621	5.01066	0.000320311	0.00372405
C20orf100	-0.714317	2.747	0.00350639	0.0268953
FKBP9	-0.712191	6.62434	7.24439e-05	0.0010509
NUCB2	-0.712169	5.83816	0.000161559	0.00209472
SLC6A9	-0.711864	2.05109	0.00293264	0.0233381
FBXO43	-0.711267	3.5972	0.00156437	0.0140501
TXNDC5	-0.710596	2.27924	0.00759775	0.0496631
PLPPR2	-0.707942	4.578	1.40905e-05	0.00025792
EVL	-0.707162	4.08861	0.000321083	0.00373029
KIAA0930	-0.70658	6.85697	1.50993e-09	6.75003e-08
ENAH	-0.705643	8.85566	0.000222995	0.00276048
NDRG2	-0.705315	4.56246	2.49248e-06	5.58697e-05
TRPM4	-0.703111	4.72177	0.00221532	0.018651
FBXO44	-0.701389	3.73713	0.00108164	0.010372
PRKCD	-0.70117	7.46279	6.86822e-05	0.0010046
KBTBD7	-0.700801	4.99234	3.84971e-05	0.000612173
SV2A	-0.700307	6.61495	7.97499e-11	4.61909e-09
MTSS1L	-0.698615	2.35111	0.00133896	0.0123542
SYDE1	-0.696215	5.10495	6.62947e-08	2.15594e-06
C19orf71	-0.693441	6.05969	0.000102329	0.00142079
S100A10	-0.693282	8.27898	5.23235e-06	0.000108546
CLIC4	-0.691918	8.42699	1.5875e-06	3.723e-05
TRIOBP	-0.691338	7.15607	1.76661e-08	6.44507e-07
TRPM8	-0.690885	4.75201	0.00240189	0.0198842
CAV2	-0.690717	4.37599	0.00148901	0.0134571
C10orf90	-0.690676	6.17371	2.97657e-07	8.39044e-06
EXTL1	-0.690578	6.08286	1.24091e-08	4.67774e-07
LZTS1	-0.690424	7.84276	2.47048e-05	0.000417091
LGALS1	-0.68997	8.14388	1.51345e-05	0.00027387
LEPR	-0.689621	3.06246	0.00130009	0.0120587
KIF18B	-0.687412	5.20991	0.000211422	0.00263572
CCBL2	-0.686862	4.85684	0.0072537	0.0478256
TYMS	-0.686499	4.72144	4.49269e-06	9.46866e-05
HMGB2	-0.686497	7.50959	6.24927e-05	0.000932105
MXD4	-0.686446	4.64096	0.00547507	0.0386346
ELK3	-0.685963	6.14803	8.38834e-05	0.001195
TUBB2B	-0.685951	4.15237	6.9511e-06	0.000140886
SYNC	-0.685931	3.00502	0.00143384	0.0130327
MAN1A1	-0.685103	3.73331	6.75509e-05	0.000989874
C17orf101	-0.683764	4.71379	4.99034e-06	0.000103933
PLPP1	-0.682318	2.72482	0.000541536	0.00579513
MYBL2	-0.681042	7.06151	0.00085269	0.00846821
ADI1	-0.680874	4.6075	2.07444e-05	0.000355523
RPS2P5	-0.678556	6.54163	0.000314464	0.00367448
IRX3	-0.67736	2.32306	0.00225743	0.0189552
ANLN	-0.677006	7.52665	6.38611e-05	0.000949837
PEA15	-0.674269	8.31261	3.15857e-05	0.000514646
TPM2	-0.673344	6.01819	1.07432e-06	2.60296e-05
RPS3A	-0.671906	8.23623	0.00564188	0.0396355
FOXN3	-0.671802	5.26494	7.62911e-06	0.000152103
HMGCR	-0.671425	7.21234	1.10782e-07	3.44728e-06
MYLK	-0.671038	5.76069	1.31916e-05	0.000244569
AGFG2	-0.670634	3.58572	3.86176e-05	0.000613475
CD59	-0.669675	8.87206	2.50576e-07	7.26991e-06
MPRIP	-0.66935	8.21973	1.81831e-05	0.000318505
IMMP2L	-0.667979	3.90982	0.000688988	0.00710477
ANK2	-0.66616	5.02964	5.0463e-07	1.32771e-05
LRP3	-0.66585	4.97411	0.000181273	0.00231626
CHST12	-0.664605	3.78802	0.000937204	0.00916416
FAM111B	-0.662576	6.74262	1.98868e-05	0.000343387
PYCR1	-0.662548	5.35823	0.00038006	0.00430211
PUSL1	-0.661758	2.85631	0.00197796	0.0170196
BAALC	-0.660851	4.23391	0.000788639	0.00792133
PNMA2	-0.659683	4.44104	0.00539522	0.0382412
AC104135.4	-0.658551	4.47484	0.000418326	0.00467524
RP11-290H9.4	-0.657977	2.717	0.00711269	0.0471644
FEZ1	-0.657335	3.39104	0.002291	0.0191459
CYBA	-0.656741	5.15844	1.42684e-05	0.000259976
LBH	-0.656575	5.7887	2.68433e-05	0.000449096
FBXL16	-0.656284	2.77489	0.00315801	0.0247129
SKA3	-0.656076	6.3946	6.88446e-07	1.7509e-05
ZFYVE21	-0.65606	5.20767	2.62859e-07	7.58469e-06
AIF1L	-0.65545	4.11603	0.00436455	0.0320936
C16orf59	-0.654233	3.89422	1.02659e-05	0.000197
CRTAP	-0.653816	9.2084	2.83697e-07	8.08308e-06
SPC25	-0.653172	4.25385	4.1264e-05	0.000650954
ARHGEF3	-0.651947	5.15179	2.8386e-05	0.000469256
ANXA5	-0.651525	10.0669	3.38296e-08	1.16587e-06
PXMP4	-0.651423	4.84323	2.65126e-05	0.000445244
SSBP2	-0.650873	3.38297	0.000137476	0.00182572
GSN	-0.650869	8.74592	0.0043674	0.0320936
TMEM38A	-0.650282	1.52016	0.00708661	0.0470563
ZWINT	-0.650084	6.32313	3.014e-08	1.05357e-06
GNB5	-0.649802	4.07256	1.32289e-05	0.000244974
CD82	-0.64943	3.92816	0.00592423	0.0410916
NUSAP1	-0.648001	7.34236	1.08874e-07	3.39457e-06
TSPO	-0.646756	7.00594	1.72505e-06	3.97944e-05
ZFP36L1	-0.645674	6.19845	0.0030178	0.0238152
EEF1A1P5	-0.644963	4.9808	0.000430915	0.00478896
HIRIP3	-0.643816	4.61836	0.000507002	0.00546983
NIN	-0.643551	7.9838	3.17764e-07	8.89403e-06
CCHCR1	-0.642931	5.01923	1.02363e-05	0.000196736
ARHGEF40	-0.642773	7.02276	1.62581e-07	4.85906e-06
MVK	-0.641875	3.18773	0.000359418	0.00410652
DAPK1	-0.639838	5.66078	0.000193046	0.00244309
NANOS1	-0.639203	4.96124	0.00260504	0.0211793
RP1-47M23.3	-0.639027	2.33735	0.00491772	0.0355879
MEX3D	-0.638724	4.39945	0.000103851	0.00143689
RCAN3	-0.638142	5.21528	5.28904e-05	0.000801692
CENPI	-0.638047	4.64662	4.21463e-05	0.000662239
ST6GALNAC4	-0.637761	1.9979	0.00359855	0.0274035
HAGLR	-0.637586	4.91304	0.000119701	0.00162502
COMMD10	-0.636131	4.82966	0.000202392	0.00254514
RPS3	-0.63602	10.1062	7.41598e-06	0.000148788
FLCN	-0.635243	5.63649	0.00137277	0.012593
LGMN	-0.634698	5.95307	0.000107433	0.00147871
TMBIM4	-0.633414	3.20692	0.00763762	0.0498255
DHCR7	-0.632855	5.01386	2.7978e-05	0.000463962
PPFIA4	-0.631658	3.52044	0.00427464	0.0315528
CTD-3049M7.1	-0.630082	4.19024	0.00339557	0.0262227
HAPLN3	-0.628969	4.07114	0.000246782	0.00299637
PLTP	-0.628454	7.34878	2.74289e-07	7.8858e-06
PLCG1	-0.627915	7.49798	1.75913e-05	0.000310194
TOP2A	-0.62781	9.42212	0.00014493	0.0019151
IGSF8	-0.627771	6.61977	0.00410861	0.0305833
GINS2	-0.627667	4.8696	0.000660799	0.00686314
KLHL23	-0.627564	5.36889	0.00135466	0.0124701
CCNG1	-0.627481	8.35523	0.00106205	0.0102212
TFAP2E	-0.626689	2.16892	0.00577727	0.0403545
MTSS1	-0.626138	6.15921	1.41529e-07	4.33602e-06
SCARF2	-0.626127	6.33271	0.000768547	0.00775881
NCALD	-0.626095	2.98516	0.0019629	0.0169392
ZHX3	-0.625992	5.2446	0.000930542	0.00912149
BRIP1	-0.624808	5.69292	7.58928e-05	0.00109195
H2AFX	-0.624628	5.22446	9.90008e-05	0.0013782
CYP27A1	-0.620758	6.63289	8.64354e-05	0.00122476
VANGL2	-0.620415	5.42448	0.000427688	0.00475976
ICMT	-0.61967	7.46207	2.99231e-06	6.5864e-05
GNAS	-0.61958	10.462	5.13126e-07	1.34378e-05
PIEZO2	-0.617717	6.5543	2.63886e-05	0.000443631
CA8	-0.617218	6.68981	0.000187259	0.00238125
B3GNT7	-0.61675	4.24156	0.00217214	0.0183752
CTHRC1	-0.613421	8.14298	6.42454e-05	0.000953765
NCAPG	-0.613193	7.31012	3.76112e-06	8.09891e-05
LYSMD4	-0.610943	2.82069	0.00193482	0.0167791
CBX5	-0.609197	6.61879	0.000157958	0.00206145
ERCC2	-0.608351	5.3526	3.74852e-05	0.00059728
RPLP0	-0.606722	10.8385	1.48655e-05	0.000269752
PER3	-0.605462	4.37283	0.00328778	0.025501
KIF11	-0.605304	7.10722	3.71354e-06	8.01822e-05
PKD2	-0.604934	6.57766	1.20702e-05	0.000226423
ACAP3	-0.603626	5.3034	0.000844725	0.00840488
PRKCDBP	-0.603319	5.42086	0.00462553	0.0337504
YWHAQ	-0.603318	8.77346	2.40092e-06	5.41518e-05
NDC80	-0.602252	5.03802	0.000304896	0.00358422
ZDHHC12	-0.60202	4.06835	9.7711e-05	0.00136383
GPX8	-0.601758	5.41632	0.00162647	0.0144768
VIM	-0.601395	10.1746	0.00015196	0.00199802
RAB3D	-0.601196	3.35554	0.00664922	0.0449023
SH3D19	-0.601171	6.05755	3.01121e-05	0.000493167
BARD1	-0.601092	4.9717	0.000819552	0.00819329
TUBG2	-0.600243	4.57508	0.000168151	0.00216604
PCNX2	-0.599742	3.83544	0.00299864	0.0237349
CENPA	-0.599628	5.32069	2.84933e-05	0.00047054
SPIDR	-0.598119	5.65641	8.67081e-07	2.15345e-05
APOBEC3B	-0.597085	4.92843	0.000337581	0.00389064
GNS	-0.595251	7.38636	0.000460774	0.0050583
UBE2E2	-0.594951	4.84056	1.61879e-05	0.000288655
ATOH8	-0.594635	5.17465	0.000228204	0.00280962
EFR3B	-0.594289	4.66569	0.00109426	0.0104804
SPATA20	-0.593891	5.99762	5.46065e-05	0.000825338
KDELC2	-0.593776	6.46377	4.37782e-05	0.00068047
ARHGEF39	-0.592928	4.23307	0.0012733	0.0118726
NCAM1	-0.592414	6.06522	0.00754702	0.0494105
GALNS	-0.591892	3.93452	0.00394849	0.0295578
SLC24A5	-0.591058	5.69446	0.000235853	0.00288588
KITLG	-0.590895	5.98456	0.000518568	0.00558392
PKMYT1	-0.59067	5.32855	0.00613899	0.0422514
TMEM98	-0.58944	6.79936	0.000353341	0.00404583
ETS1	-0.588495	7.36138	1.54887e-05	0.00027859
FIGN	-0.587699	4.45046	2.77973e-05	0.000462238
NFIA	-0.586808	3.58195	0.000680645	0.00704161
WDR61	-0.586511	6.06961	0.000230419	0.00283469
NBL1	-0.586462	7.7424	0.00052814	0.00567089
CTNNBIP1	-0.586202	3.82735	0.00216941	0.0183619
CELF2	-0.585339	6.44145	0.000593377	0.00626122
BOK	-0.583995	4.17709	0.0013743	0.0125998
FKRP	-0.583421	4.7743	0.000101826	0.00141504
SFXN3	-0.583303	6.47346	2.94402e-05	0.00048366
SERINC2	-0.583212	3.02501	0.00303059	0.0238925
THEM6	-0.582434	4.80932	0.00575977	0.0403019
FMNL2	-0.58242	7.34339	0.000149869	0.00197379
DOCK1	-0.581841	5.93983	1.207e-05	0.000226423
MGAT5	-0.581224	8.03677	0.000153648	0.00201521
CARHSP1	-0.579671	4.9482	1.78751e-05	0.000313802
TAB3	-0.578806	7.2219	2.67129e-05	0.00044766
VEGFB	-0.577185	6.47301	8.56696e-05	0.00121826
CENPF	-0.576202	9.17298	0.00581876	0.040555
CREBL2	-0.576159	6.47036	6.56263e-05	0.000968827
ASPM	-0.575443	8.39106	0.00657859	0.0445402
RPS2	-0.574581	10.0145	0.00020017	0.00252319
SLC12A4	-0.574234	5.00201	0.0029165	0.0232471
SKP2	-0.574147	5.48046	0.00326674	0.0253884
SNX24	-0.573635	3.907	0.00113651	0.0107937
LMF2	-0.572344	6.48934	0.000162884	0.00210846
ADAM23	-0.571954	6.59259	0.000175129	0.0022468
IFT81	-0.571755	7.10563	0.0032101	0.0250586
EBP	-0.569811	4.12621	0.000363765	0.00413831
RPS4X	-0.56978	10.2962	0.00045872	0.00504847
PODXL2	-0.568696	6.60987	2.69093e-05	0.000449527
RCBTB1	-0.568373	6.65138	4.50786e-05	0.000699314
RCN2	-0.568088	7.84745	0.00220098	0.0185598
CD44	-0.56769	10.1573	5.53558e-05	0.000834279
FXYD3	-0.566587	7.79811	0.0070034	0.0466692
MFSD12	-0.566411	10.7169	0.00216251	0.0183132
PLXNB1	-0.566142	6.10134	0.00265523	0.0215102
CDKN3	-0.565979	5.81112	0.000403001	0.00452948
CLCN5	-0.565137	4.92725	3.89943e-06	8.3514e-05
LLGL1	-0.564861	5.72926	2.57862e-05	0.000433962
KIF24	-0.564755	3.66375	0.00125434	0.0117207
CYBRD1	-0.564628	6.4627	4.55153e-07	1.22845e-05
GJC1	-0.563702	6.67087	0.00073037	0.00746047
EEF1A1	-0.563286	12.8872	0.000155381	0.00203456
PRMT2	-0.562551	6.30875	0.00214495	0.0182034
SLC36A4	-0.562231	4.65776	0.00282435	0.0226147
ZNF512B	-0.562107	5.86593	7.01629e-05	0.00102437
SCMH1	-0.561665	4.33523	4.15922e-05	0.00065548
BEX3	-0.560601	6.09553	2.33345e-05	0.000396487
CCNA2	-0.559703	6.72717	0.000785762	0.00789743
TTBK2	-0.559634	3.55647	0.00745095	0.0489474
RPL13A	-0.559176	10.3707	0.00687835	0.0460833
ASB2	-0.558583	4.42522	0.00656005	0.0444716
CYGB	-0.558428	5.92451	0.00140593	0.012823
NPC2	-0.557507	6.68766	1.88066e-05	0.00032834
WDR76	-0.556677	5.12996	0.00254209	0.0207999
CYB5R3	-0.556305	7.69984	0.000112225	0.00153536
TGIF2	-0.555374	5.44648	0.000308329	0.00361922
RPL15	-0.555072	9.98097	0.000328236	0.00379672
MLEC	-0.552667	8.1216	0.000251743	0.00304046
MAD2L2	-0.552313	4.46331	0.000890809	0.00879176
ACP5	-0.552075	5.81791	0.000256103	0.00308372
SGCB	-0.550853	5.76227	0.000486482	0.00529888
ZNF788	-0.550566	4.77489	0.00136723	0.0125667
PCLAF	-0.549877	4.91429	0.00287383	0.0229646
MELK	-0.549867	6.37485	1.3321e-05	0.000246391
MYEF2	-0.548783	6.27898	0.00254979	0.0208368
SLC26A2	-0.5487	7.19019	9.46829e-07	2.33689e-05
AP4S1	-0.547361	4.10128	0.00128689	0.0119643
MLANA	-0.546792	9.97539	0.00282735	0.0226274
TCEAL8	-0.546432	5.96908	0.00253837	0.0207863
HABP4	-0.546312	5.40438	0.000313131	0.00366744
PARVB	-0.545898	5.94784	1.69873e-06	3.94712e-05
DSTN	-0.544064	9.26649	1.61798e-06	3.77608e-05
RNF157	-0.543825	5.53831	0.00103761	0.0100103
VPS51	-0.542564	5.71873	0.00615819	0.0423187
TRIM45	-0.542001	2.92243	0.00547895	0.0386421
PAPSS1	-0.54188	6.69559	1.10576e-06	2.67098e-05
TCF7L1	-0.540504	3.65132	0.00229282	0.0191511
SHCBP1	-0.539108	6.30965	0.000474909	0.00519064
BPHL	-0.539051	4.37822	0.00024696	0.00299637
ACYP1	-0.53894	4.1566	0.00377408	0.0284941
XYLB	-0.538432	5.76019	0.00370796	0.0281018
TFAP2A	-0.537644	7.39959	0.00555602	0.0390842
AGBL5	-0.53694	4.69948	0.000339357	0.00390302
CEP57L1	-0.536703	3.92829	0.000414402	0.00463464
SCML1	-0.536423	3.60899	0.00717624	0.0474147
LGALS3	-0.536103	10.0217	0.000985497	0.00959499
PAQR8	-0.53553	6.65395	0.000827472	0.00825391
MAPK3	-0.53507	4.73824	0.00582239	0.0405625
VCL	-0.534952	6.7386	0.00738097	0.0485639
MXRA7	-0.534927	6.2504	1.62401e-06	3.78458e-05
SCPEP1	-0.534904	5.70612	0.000391784	0.00442535
TTYH3	-0.534557	6.38225	0.000368164	0.00418236
ITGB1	-0.534167	8.64956	0.00289439	0.023094
KIFC3	-0.534008	6.19656	5.84916e-05	0.000877374
SCAPER	-0.533594	4.59953	0.000962193	0.00939115
LAGE3	-0.533516	4.00351	0.00655295	0.0444425
GRHPR	-0.532471	5.67939	0.000192557	0.00243885
BOC	-0.532449	3.58162	0.00209713	0.0178836
ZCCHC24	-0.532065	5.63867	0.00267643	0.0216378
SGSH	-0.532056	5.2419	0.000210804	0.00263008
ANO10	-0.531174	4.87611	5.64244e-05	0.000849578
LRRC45	-0.531144	5.11727	0.000869809	0.00861127
FBXO5	-0.530685	5.73705	0.0016644	0.0147729
GTF2IRD1	-0.530406	3.80723	0.000819845	0.00819329
QDPR	-0.529779	7.27187	7.01005e-05	0.00102437
TNS3	-0.528465	6.36862	0.000168142	0.00216604
MGST3	-0.527096	7.08981	0.00217909	0.0184242
PHKB	-0.524415	5.30988	4.3171e-05	0.000673672
RIMKLB	-0.524204	5.78215	0.00230105	0.0191895
DFNA5	-0.524063	5.17661	0.000462297	0.00507025
FAM198B	-0.524044	6.30918	0.000539086	0.0057728
TSHZ1	-0.523385	5.98677	9.38025e-05	0.001319
CCDC50	-0.523219	7.45754	8.06448e-05	0.00115508
HELLS	-0.522833	6.19287	5.1462e-05	0.000784535
PTAR1	-0.522666	7.15542	8.58555e-05	0.00121981
CCDC109B	-0.522659	4.63871	0.000743729	0.00756117
RRM1	-0.522547	7.65284	0.00292192	0.0232786
WDR34	-0.52228	5.68672	0.000302278	0.00356136
FAM89A	-0.521732	5.72262	0.000431641	0.00479366
SNX21	-0.520865	3.93314	0.00169899	0.0150296
FRG1CP	-0.52049	4.99114	0.000686941	0.00708826
RPS6	-0.520246	10.1839	0.00224855	0.0189007
AEBP1	-0.519397	6.88531	0.000249945	0.0030222
GIPC1	-0.519031	7.425	0.00130205	0.0120698
UBE2T	-0.517871	6.86826	0.000791676	0.00794178
RPS12	-0.517358	9.54787	0.00608696	0.0420183
MFAP3L	-0.517357	5.15527	0.00163194	0.0145011
CALD1	-0.517016	8.10079	0.00039954	0.00450014
AP1S2	-0.515132	9.75984	0.00228385	0.0191164
TSEN15	-0.514206	6.3914	0.0075068	0.0492285
ACSS2	-0.513476	5.56954	0.00278421	0.0223724
MOXD1	-0.513248	6.32021	0.00018743	0.00238152
RPL5	-0.512423	9.40171	0.0027005	0.0217658
TFDP1	-0.512028	8.00591	0.000470962	0.00515459
SMAD3	-0.510762	5.43066	0.00726685	0.0478725
CROT	-0.510411	3.97534	0.00195124	0.0168753
ANXA2	-0.509737	8.66111	0.000202392	0.00254514
RPL12	-0.508794	9.04262	0.000122637	0.00165357
NME4	-0.506822	6.06536	0.00044189	0.00488697
SIVA1	-0.50566	5.22066	0.000156677	0.00204816
CALM3	-0.504816	7.44584	3.52915e-05	0.000566879
EHBP1L1	-0.504092	6.42506	1.53323e-05	0.000276797
EXTL2	-0.502939	5.61703	0.000152363	0.00200166
SRGAP2B	-0.50262	4.33181	0.000402151	0.00452312
UCHL1	-0.502482	6.41534	8.06191e-06	0.000159928
CYB5R1	-0.502136	6.27013	0.00352372	0.0269891
LMNB1	-0.502016	6.39626	0.000223831	0.00276866
RPLP1	-0.501781	9.76058	0.00103951	0.0100164
TSEN34	-0.50169	4.59018	0.00131822	0.0121841
RBBP7	-0.50155	7.97905	0.000164233	0.00212246
CASC5	-0.500464	6.31562	0.00146666	0.0132854
RPS27A	-0.500268	9.54244	0.00197865	0.0170196
